# Supplementary material for: Outdoor particulate matter (PM10) exposure and lung cancer risk in the EAGLE study
Source: PLoS One. 2018 Sep 14;13(9):e0203539. doi: 10.1371/journal.pone.0203539 (PMC6157824; doi:10.1371/journal.pone.0203539)
Supplement: S1 File — (XLSX) [file pone.0203539.s006.xlsx]

## Sheet: Sheet1
case	morphogrp	stage7	othercancerall	area	milan	sex	education	age_study_cat	age_study	cigt_ever	cigt_yquitcat	cigt_cum_packyear	smkother	ets_total	redmeat3	meatproc3	fruitveg3	domasbcat3	domsilcat3	dompahcat3	domnicrcat3	domdmecat3	pm10	pm10cat4	pm10cat5	radon
Control			0	MI	0	M	Elementary	65	68.2272	1	10	22.5	0	1	2	1	2	0	1	1	1	1	49.2635	48.8	49.4	0
Control			1	MI	1	M	University	75	78.5298	1	30	17.85	0	1	2	3	3	0	0	0	0	0	51.1093	50.8	51.1	0
Control			0	MI	0	M	Middle	65	69.8371	0	0	0	0	1	1	2	1	0	0	0	0	0	49.2516	48.8	49.4	0
Control			0	MI	1	M	None	65	67.488	1	0	11.5	0	1	2	3	1	0	1	0	1	1	49.2295	48.8	49.4	0
Control			0	MI	1	M	Elementary	65	67.1978	1	30	9	0	1	3	2	2	1	0	0	0	2	48.811	48.8	49.4	0
Control			0	MI	1	M	University	50	50.8255	0	0	0	1	1	2	3	3	0	0	0	0	0	49.5859	48.8	49.4	0
Control			0	MI	1	M	Middle	65	66.935	1	20	16.5	1	1	2	1	2	0	0	0	0	1	47.2002	46.3	47.8	0
Control			0	MI	1	M	Elementary	70	72.6434	1	0	82.5	0	1				0	0	0	0	0	47.3661	46.3	47.8	0
Control			0	MI	0	M	Middle	65	65.0349	0	0	0	0	1	3	2	3	1	0	1	0	1	44.6869	46.3	45.4	0
Control			0	MI	1	M	High	55	58.9377	1	0	41	0	1	2	1	1	0	0	1	0	0	46.8269	46.3	47.8	0
Control			0	MI	1	M	University	70	73.8919	1	20	23.25	0	1	2	2	1	0	0	0	0	0	47.9538	48.8	47.8	0
Control			0	MI	1	M	Middle	70	71.4031	0	0	0	0	1	3	1	2	0	0	0	0	0	51.1624	50.8	51.1	0
Control			0	MI	1	M	High	60	61.462	1	20	22	0	1	3	1	2	1	0	0	0	0	51.2814	50.8	51.1	0
Control			0	MI	1	M	High	65	65.64	0	0	0	0	1	2	1	2	0	0	0	0	1	49.8395	50.8	49.4	0
Control			0	MI	1	M	Middle	60	63.3676	1	20	0.0714286	0	1	1	2	1	0	0	0	0	0	49.2501	48.8	49.4	0
Control			0	MI	1	M	Middle	65	69.5113	1	0	40.5	0	1	3	3	2	0	0	0	0	0	51.351	50.8	51.1	0
Control			0	MI	0	M	High	45	49.5989	1	0	36.25	1	1	2	1	1	0	0	1	0	0	45.5046	46.3	45.4	0
Control			0	MI	1	M	High	70	71.2882	0	0	0	0	1	2	1	3	1	0	0	0	0	50.4932	50.8	51.1	0
Control			0	MI	0	M	Elementary	60	61.4209	1	20	3.25	0	1	1	2	3	0	0	1	1	0	50.0197	50.8	49.4	0
Control			0	MI	1	M	Elementary	70	70.3819	1	10	50	0	1	1	3	3	0	0	0	2	1	47.6523	46.3	47.8	0
Control			0	MI	1	M	University	70	72.3258	1	30	2.3	0	1	3	2	3	0	0	0	0	0	45.6008	46.3	45.4	0
Control			0	MI	0	M	None	65	69.8042	0	0	0	0	0	3	1	3	0	1	2	0	1	50.478	50.8	51.1	0
Control			0	MI	1	M	University	50	51.9754	1	0	1.04286	1	1	3	3	3	0	0	0	0	0	48.7989	48.8	49.4	0
Control			0	MI	0	M	Elementary	65	67.0281	1	20	9.3	1	1	3	3	3	1	1	0	0	1	48.2631	48.8	47.8	0.1
Control			0	MI	1	M	High	65	69.2786	1	10	28	1	1	1	3	3	0	0	0	0	0	44.194	41.1	45.4	0
Control			1	MI	1	M	University	70	72.1123	1	0	50.25	1	1	1	2	1	0	1	0	1	0	45.8331	46.3	45.4	0
Control			0	MI	1	M	Middle	60	63.321	1	20	17	0	1	1	2	1	1	0	1	1	2	51.3259	50.8	51.1	0
Control			1	MI	1	M	High	70	70.6721	1	30	0.0164258	1	1	2	1	3	0	0	0	0	0	51.7691	50.8	51.1	0
Control			0	MI	0	M	Elementary	60	62.1218	1	20	5	1	1	3	2	3	0	0	0	0	0	50.1619	50.8	51.1	0
Control			0	MI	1	M	High	75	76.0328	1	2	69.5	1	1	1	1	1	0	0	0	0	1	48.7595	48.8	49.4	0
Control			0	MI	1	M	Elementary	60	62.3162	1	20	13.5	0	1	1	1	1	1	1	2	0	1	45.5371	46.3	45.4	0
Control			0	MI	1	M	University	55	56.1725	0	0	0	1	1	3	2	3	0	0	0	0	0	52.0152	50.8	51.1	0
Control			0	MI	1	M	Elementary	75	75.4278	1	30	24.3	1	0	1	1	3	0	1	0	1	0	48.1406	48.8	47.8	0
Control			0	MI	0	M	Elementary	65	66.7734	1	0	51	0	1	1	1	2	0	0	1	1	0	48.313	48.8	47.8	0.1
Control			0	MI	1	M	Elementary	65	65.3443	1	5	10.55	0	1	1	1	1	0	0	0	0	0	46.4999	46.3	45.4	0
Control			0	MI	1	M	University	60	63.9179	1	0	22	0	1	3	3	2	0	0	0	0	0	51.1943	50.8	51.1	0
Control			1	MI	1	M	Elementary	65	66.6174	1	5	44	0	1	3	3	2	0	0	1	1	1	46.9538	46.3	47.8	0
Control			0	MI	1	M	High	60	61.076	1	0	10.75	0	1	1	1	2	1	0	1	1	1	45.5274	46.3	45.4	0
Control			0	MI	1	M	Elementary	70	72.9774	1	0	17.2	0	0	1	1	1	0	1	0	0	0	47.9483	48.8	47.8	0
Control			0	MI	0	M	High	70	70.4723	1	30	0.0428571	0	1	2	3	2	1	0	1	1	2	49.6174	48.8	49.4	0
Control			0	MI	0	M	Elementary	65	68.063	0	0	0	0	1	2	1	2	2	0	1	1	1	43.9214	41.1	45.4	0
Control			0	MI	1	M	University	75	76.7255	1	0	22.4	0	1	2	1	2	0	0	0	0	0	49.8754	50.8	49.4	0
Control			0	MI	0	M	Elementary	60	63.0007	1	0.5	22	0	1	2	3	3	0	1	0	1	1	48.4715	48.8	47.8	0.1
Control			0	MI	0	M	Middle	60	62.1465	1	0	23.4	0	1	1	3	1	1	0	1	1	0	49.0766	48.8	49.4	0.1
Control			0	MI	0	M	High	65	66.4914	1	2	53	0	1	2	3	3	0	0	0	0	0	45.746	46.3	45.4	0
Control			0	MI	1	M	None	65	66.8419	1	10	13.2	0	1	2	2	2	2	0	0	0	1	42.719	41.1	40	0
Control			0	MI	1	M	Middle	65	66.7871	1	0	36	0	1	2	1	1	0	0	0	0	1	50.3336	50.8	51.1	0
Control			1	MI	1	M	High	60	63.5017	0	0	0	0	1	1	1	1	0	0	0	0	1	45.0842	46.3	45.4	0
Control			0	MI	1	M	Middle	70	71.436	0	0	0	0	1	2	3	1	0	0	0	0	0	47.8408	48.8	47.8	0
Control			0	MI	1	M	None	65	68.104	1	0	48.9	0	1	3	2	1	1	1	1	1	1	45.6821	46.3	45.4	0
Control			0	MI	1	M	Elementary	60	63.3073	1	20	48	0	1	1	1	2	1	0	0	0	0	45.8811	46.3	45.4	0
Control			0	MI	1	M	High	75	76.6434	0	0	0	0	1	3	3	3	1	0	1	1	1	51.3173	50.8	51.1	0
Control			0	MI	1	M	University	60	63.6605	0	0	0	0	1	1	1	3	0	0	0	0	0	46.1343	46.3	45.4	0
Control			0	MI	0	M	Elementary	65	68.731	0	0	0	0	1	1	1	3	1	0	1	0	2	46.294	46.3	45.4	0
Control			0	MI	1	M	High	55	57.0103	0	0	0	0	1	1	3	1	0	0	0	0	0	49.9465	50.8	49.4	0
Control			0	MI	0	M	High	75	75.9179	1	2	40.5	0	1	2	2	1	0	0	0	0	0	47.8829	48.8	47.8	0
Control			0	MI	1	M	High	75	75.9151	1	20	3	0	1	1	1	3	0	0	0	0	0	50.0406	50.8	51.1	0
Control			1	MI	1	M	Middle	65	66.3162	1	5	92	1	1	2	1	1	0	0	0	0	0	50.3695	50.8	51.1	0
Control			0	MI	1	M	Middle	50	54.3244	1	0	78	0	1	2	1	1	0	0	0	0	1	48.1069	48.8	47.8	0
Control			0	MI	1	M	Middle	60	60.8186	1	30	6	0	1	2	1	3	1	0	0	0	0	49.2164	48.8	49.4	0
Control			1	MI	1	M	High	70	73.7905	1	30	16.25	0	1	1	1	1	0	0	1	0	0	44.7471	46.3	45.4	0
Control			1	MI	1	M	High	70	72.5421	0	0	0	0	1	3	2	2	0	0	0	0	0	49.8455	50.8	49.4	0
Control			0	MI	0	M	Elementary	65	68.909	0	0	0	1	1	1	2	1	1	0	0	0	0	45.5482	46.3	45.4	0
Control			0	MI	1	M	Middle	70	74.5654	1	0	116	0	1	2	2	2	0	0	0	0	0	49.8215	48.8	49.4	0
Control			0	MI	1	M	Middle	60	62.6585	1	0	35.2	0	1	3	3	1	1	0	0	1	0	47.6243	46.3	47.8	0
Control			1	MI	1	M	Middle	70	74.9624	1	30	0.321429	0	1	2	3	1	0	0	0	0	0	48.7994	48.8	49.4	0
Control			0	MI	1	M	High	75	75.8549	1	20	8.25	0	1	1	1	2	0	1	0	0	1	46.5505	46.3	45.4	0
Control			0	MI	1	M	Elementary	75	79.0554	1	0	31.5	0	1	3	3	3	1	1	0	0	1	47.2877	46.3	47.8	0
Control			0	MI	0	M	Elementary	70	71.8138	1	30	6.9	0	1	2	1	1	0	1	0	0	1	45.4319	46.3	45.4	0
Control			0	MI	0	M	High	55	58.9322	0	0	0	0	1	2	2	2	0	0	0	0	1	50.1332	50.8	51.1	0
Control			0	MI	0	M	Middle	55	55.8741	1	1	5.1	0	1	3	1	1	0	0	1	0	0	49.9644	50.8	49.4	0
Control			0	MI	1	M	Elementary	70	71.1431	1	20	28	0	1	2	2	2	1	0	1	0	0	46.7172	46.3	45.4	0
Control			0	MI	1	M	Middle	60	60.7146	1	0	72	0	1	3	1	2	0	0	0	0	1	47.8136	48.8	47.8	0
Control			0	MI	0	M	High	60	64.2053	1	30	0.05	0	1	1	2	3	0	0	0	0	0	51.2627	50.8	51.1	0
Control			0	MI	1	M	Middle	55	58.7597	1	10	14.5	0	1	1	1	2	0	0	0	0	1	51.0296	50.8	51.1	0
Control			0	MI	0	M	University	60	62.872	1	30	3	0	1	3	3	2	0	0	0	0	0	43.2794	41.1	40	0.1
Control			0	MI	1	M	High	55	57.3196	1	0	7.4	0	1	1	3	1	0	0	0	0	0	47.5835	46.3	47.8	0
Control			0	MI	1	M	Middle	65	65.1964	1	0	47	0	1	1	2	2	1	0	1	1	1	45.7069	46.3	45.4	0
Control			0	MI	1	M	Middle	55	59.2225	1	0	78	0	1	1	3	1	0	0	0	0	0	48.3602	48.8	47.8	0
Control			0	MI	0	M	Elementary	70	73.692	1	0	79.5	0	1				0	0	1	0	0	50.4388	50.8	51.1	0
Control			1	MI	1	M	Middle	75	76.6516	1	10	26.4	1	1	3	2	3	1	0	0	0	1	45.482	46.3	45.4	0
Control			0	MI	1	M	University	70	72.1478	1	20	58	1	1	3	2	3	0	0	0	1	0	49.8811	50.8	49.4	0
Control			0	MI	1	M	University	70	73.2074	1	30	2.4	0	1	1	2	2	0	0	0	0	0	47.8858	48.8	47.8	0
Control			0	MI	1	M	Middle	75	78.6804	1	30	37.5	0	1	2	2	1	1	0	0	0	2	46.5357	46.3	45.4	0
Control			0	MI	1	M	High	70	70.1492	1	10	7.5	1	1	2	1	1	0	0	0	0	1	48.9773	48.8	49.4	0
Control			0	MI	0	M	High	75	77.3415	1	0	28.5	0	0	1	3	3	0	0	0	0	0	50.4303	50.8	51.1	0.1
Control			0	MI	1	M	None	70	72.0821	1	1	48	0	0				0	1	0	1	1	43.5643	41.1	45.4	0
Control			0	MI	1	M	Middle	75	79.99	0	0	0	0	1	1	1	1	0	0	0	0	0	50.8093	50.8	51.1	0
Control			0	MI	1	M	Middle	65	67.3073	0	0	0	0	0	3	3	2	0	0	0	0	1	50.0894	50.8	51.1	0
Control			0	MI	0	M	Middle	70	73.9986	1	0	44.25	0	1	1	2	2	0	0	0	0	1	49.736	48.8	49.4	0
Control			0	MI	1	M	University	70	71.603	1	10	6.25	0	1	2	1	2	0	0	0	0	0	45.6847	46.3	45.4	0
Control			0	MI	0	M	Middle	60	64.3504	1	0	37.5	0	1	1	3	2	1	0	0	0	0	49.229	48.8	49.4	0.1
Control			0	MI	1	M	University	40	42.809	0	0	0	0	1	2	2	3	0	0	0	0	0	52.435	50.8	51.1	0
Control			0	MI	0	M	High	55	55.9206	1	10	21	0	1	1	2	2	0	0	0	0	0	49.766	48.8	49.4	0.1
Control			0	MI	0	M	Middle	55	58.1848	1	5	26.25	0	1	1	2	1	0	0	0	0	0	50.7306	50.8	51.1	0
Control			0	MI	1	M	Middle	75	78.0945	1	2	54	1	1	1	1	1	2	0	2	1	1	51.8807	50.8	51.1	0
Control			0	MI	1	M	Middle	60	64.282	1	10	24.75	1	1	3	3	3	1	0	0	0	2	48.3443	48.8	47.8	0
Control			0	MI	0	M	Middle	50	51.5537	1	0	36	0	1	1	1	3	0	0	0	2	0	46.7035	46.3	45.4	0
Control			0	MI	1	M	High	60	64.9336	1	30	3	0	1	3	1	2	0	0	0	0	0	49.0857	48.8	49.4	0
Control			0	MI	1	M	Elementary	65	68.5065	0	0	0	0	1	3	3	2	0	0	0	0	0	49.3275	48.8	49.4	0
Control			1	MI	1	M	Middle	75	76.0821	1	20	28.5	0	0	1	2	3	0	0	0	0	1	53.1673	50.8	51.1	0
Control			0	MI	1	M	University	55	55.5072	1	0	34.5	0	1	2	1	2	0	0	0	0	0	49.1216	48.8	49.4	0
Control			0	MI	1	M	High	60	64.0465	0	0	0	0	1	2	2	3	1	0	1	1	0	48.8462	48.8	49.4	0
Control			0	MI	1	M	Elementary	65	65.9904	1	0	54.5	0	1	2	2	1	0	0	0	0	0	47.7321	48.8	47.8	0
Control			0	MI	1	M	University	55	57.0513	1	20	9.5	1	1	3	3	2	0	0	0	0	0	49.9026	50.8	49.4	0
Control			0	MI	1	M	Middle	70	74.0862	1	30	11	1	1	1	1	1	0	0	0	0	0	50.5857	50.8	51.1	0
Control			0	MI	1	M	High	60	64.1697	1	30	0.6	0	0	2	3	2	0	0	0	0	1	47.0844	46.3	47.8	0
Control			0	MI	1	M	University	55	56.2929	0	0	0	0	1	1	1	1	0	0	0	0	0	48.9176	48.8	49.4	0
Control			0	MI	1	M	High	65	68.1424	1	10	37	0	1	2	1	1	0	0	0	0	0	43.893	41.1	45.4	0
Control			0	MI	1	M	University	55	59.5483	1	30	0.571429	0	1	2	2	3	0	0	0	0	0	49.9849	50.8	49.4	0
Control			0	MI	1	M	High	75	77.3114	1	30	17.25	0	1	1	1	2	0	0	0	0	0	51.5141	50.8	51.1	0
Control			0	MI	1	M	Middle	45	46.8967	1	10	41.25	1	1	3	2	3	0	0	0	0	1	44.4197	41.1	45.4	0
Control			0	MI	1	M	High	70	72.1451	1	20	2.95	0	1	1	1	3	0	0	0	0	1	50.3524	50.8	51.1	0
Control			0	MI	1	M	Elementary	75	77.4894	1	30	8.1	0	1	1	2	3	1	0	0	1	1	47.3821	46.3	47.8	0
Control			0	MI	0	M	Elementary	60	64.6845	1	10	37	0	1	3	1	2	1	1	0	2	2	47.8909	48.8	47.8	0.1
Control			0	MI	1	M	Elementary	60	60.0931	1	0	45	0	1	1	1	2	0	0	0	0	1	51.394	50.8	51.1	0
Control			0	MI	1	M	Elementary	75	76.9391	1	5	26	0	1	1	1	1	0	0	0	0	1	47.76	48.8	47.8	0
Control			0	MI	1	M	Middle	60	61.7139	1	20	18	0	1	3	1	1	1	0	0	0	0	50.3708	50.8	51.1	0
Control			0	MI	1	M	University	70	71.7509	1	30	5.5	0	1	2	2	1	0	0	0	0	0	45.1039	46.3	45.4	0
Control			0	MI	1	M	High	75	76.7474	0	0	0	0	1	1	1	1	0	0	0	0	0	47.2321	46.3	47.8	0
Control			0	MI	1	M	Middle	65	66.5243	1	0	78	0	1	1	1	1	1	0	0	0	0	47.0938	46.3	47.8	0
Control			0	MI	0	M	Middle	55	59.8138	1	0	38.25	0	1				0	0	0	0	1	47.5619	46.3	47.8	0
Control			1	MI	1	M	High	60	60.7611	1	0	2	0	1	2	1	2	0	0	0	0	1	49.5484	48.8	49.4	0
Control			0	MI	1	M	Elementary	65	66.0014	1	0	34.5	0	1	1	2	1	1	0	0	0	1	49	48.8	49.4	0
Control			1	MI	0	M	Middle	70	73.6071	1	30	0.857143	0	0	2	2	3	0	0	0	0	0	47.6289	46.3	47.8	0
Control			0	MI	1	M	Middle	70	71.6359	1	30	0.785714	0	1	2	3	3	0	0	0	0	0	49.6663	48.8	49.4	0
Control			0	MI	1	M	Elementary	65	67.0335	1	5	19	0	1	1	1	3	0	0	1	0	1	47.2756	46.3	47.8	0
Control			0	MI	1	M	High	55	59.1732	1	2	27.6	0	1	2	3	3	0	0	0	0	0	50.484	50.8	51.1	0
Control			0	MI	1	M	University	70	72.178	1	30	3.6	0	1	3	2	2	0	0	0	0	0	51.1093	50.8	51.1	0
Control			0	MI	0	M	Middle	50	51.6687	1	0	30.75	0	1	1	2	2	1	0	0	0	1	50.6135	50.8	51.1	0
Control			0	MI	0	M	Middle	65	65.4675	1	10	23.25	0	1	1	1	3	0	0	0	0	0	45.7022	46.3	45.4	0
Control			0	MI	1	M	Middle	70	72.6324	0	0	0	0	1	2	1	3	0	0	0	0	0	51.4787	50.8	51.1	0
Control			0	MI	0	M	None	65	67.3155	0	0	0	1	1	1	2	1	1	1	0	1	2	49.765	48.8	49.4	0
Control			0	MI	1	M	High	35	38.475	1	0	20	1	1				0	0	0	0	0	49.0419	48.8	49.4	0
Control			0	MI	1	M	Middle	60	62.3135	1	20	9.6	0	1	3	2	3	0	0	0	0	0	50.0316	50.8	51.1	0
Control			0	MI	1	M	Middle	75	76.1916	1	30	3.75	0	1	3	1	2	1	0	0	0	0	48.7074	48.8	49.4	0
Control			0	MI	1	M	University	75	76.2409	1	0	23.2	0	0	3	1	2	0	0	0	0	0	49.2251	48.8	49.4	0
Control			0	MI	1	M	University	70	70.7378	1	5	0.476347	0	1	3	1	1	0	0	0	0	0	48.8458	48.8	49.4	0
Control			0	MI	1	M	High	70	73.024	1	5	31.85	0	1	1	2	2	0	0	0	0	0	50.7483	50.8	51.1	0
Control			0	MI	1	M	Elementary	65	69.7303	1	20	12.8	0	1	1	1	1	2	0	2	1	0	49.9499	50.8	49.4	0
Control			0	MI	1	M	Elementary	50	51.7016	1	0	28	0	1	1	3	2	2	0	2	1	0	48.646	48.8	49.4	0
Control			0	MI	1	M	None	75	77.4292	1	30	64	1	1	3	2	2	0	0	0	0	0	48.3516	48.8	47.8	0
Control			0	MI	1	M	Elementary	75	75.4798	1	10	49	1	1	1	2	1	1	0	0	0	0	49.2355	48.8	49.4	0
Control			0	MI	1	M	High	55	59.9261	1	1	42	0	1	3	3	3	0	0	0	0	1	49.608	48.8	49.4	0
Control			0	MI	1	M	High	60	64.7584	0	0	0	0	0	1	1	1	0	0	1	0	1	51.1512	50.8	51.1	0
Control			0	MI	1	M	University	70	71.3949	1	0	84	1	1				0	0	0	0	0	51.4556	50.8	51.1	0
Control			0	MI	1	M	High	65	68.2711	1	10	31.5	1	1	3	1	3	0	0	0	0	0	42.4741	41.1	40	0
Control			0	MI	1	M	High	55	55.1212	1	2	37	0	1	2	2	3	0	0	0	0	0	48.3866	48.8	47.8	0
Control			0	MI	1	M	Elementary	70	71.0883	1	20	26	0	1	2	3	2	1	1	0	0	2	49.3601	48.8	49.4	0
Control			1	MI	1	M	High	70	70.3025	1	20	27	0	1	1	2	2	0	0	0	0	0	50.3157	50.8	51.1	0
Control			0	MI	1	M	High	60	64.7036	1	10	18	0	1	2	3	2	0	0	0	0	0	47.833	48.8	47.8	0
Control			0	MI	1	M	High	70	72.5941	1	20	38.75	1	1	3	3	3	0	0	0	0	0	43.9772	41.1	45.4	0
Control			0	MI	1	M	Elementary	65	69.5825	1	30	0.285714	0	1	2	3	3	1	1	0	0	1	47.121	46.3	47.8	0
Control			0	MI	1	M	Elementary	70	71.5346	1	30	31.5	0	1	2	1	1	1	1	0	1	2	49.957	50.8	49.4	0
Control			0	MI	1	M	Elementary	55	58.7953	1	5	33	0	1	2	3	1	1	0	0	0	2	49.5655	48.8	49.4	0
Control			0	MI	1	M	High	60	64.6297	0	0	0	0	1	1	3	2	1	0	0	0	2	51.4207	50.8	51.1	0
Control			0	MI	1	M	High	65	67.6085	0	0	0	0	1	1	2	2	0	0	0	0	0	50.4849	50.8	51.1	0
Control			0	MI	1	M	None	65	69.4949	1	0	50	0	1	3	2	3	1	1	0	0	1	48.0775	48.8	47.8	0
Control			0	MI	1	M	High	60	61.3361	1	30	3.75	0	1	3	3	2	0	0	0	0	0	51.3562	50.8	51.1	0
Control			0	MI	0	M	Middle	55	58.8118	0	0	0	0	1	2	2	2	1	0	0	0	0	49.963	50.8	49.4	0.1
Control			0	MI	0	M	Middle	60	62.0096	1	0	33	1	1	2	3	1	1	0	0	0	1	50.5206	50.8	51.1	0
Control			0	MI	1	M	University	65	69.117	0	0	0	0	1	3	2	3	0	0	0	0	0	51.4786	50.8	51.1	0
Control			0	MI	1	M	Middle	60	63.0719	0	0	0	0	1	1	1	3	1	1	0	0	1	47.0482	46.3	47.8	0
Control			0	MI	1	M	High	70	70.4668	1	30	2.25	0	1	1	1	1	0	0	0	0	0	49.8177	48.8	49.4	0
Control			0	MI	1	M	University	65	69.284	0	0	0	0	1	3	2	3	0	0	0	0	0	48.7962	48.8	49.4	0
Control			1	MI	1	M	High	70	71.6304	1	0	7.35	0	1	1	3	2	0	0	0	0	0	48.3875	48.8	47.8	0
Control			0	MI	1	M	High	55	58.5243	1	30	7.5	0	1	3	1	2	0	0	0	0	0	50.3939	50.8	51.1	0
Control			0	MI	1	M	Middle	75	75.8357	1	30	27	0	1	2	2	3	0	0	0	0	0	49.3421	48.8	49.4	0
Control			0	MI	1	M	Middle	70	73.3005	1	30	23	0	1	2	2	2	0	0	0	0	0	49.0886	48.8	49.4	0
Control			0	MI	1	M	Middle	60	62.5572	1	0	45	1	1	2	2	3	1	0	0	0	2	51.2636	50.8	51.1	0
Control			0	MI	1	M	Middle	70	70.2806	1	10	26.6	0	1	1	3	3	0	0	0	0	0	47.1293	46.3	47.8	0
Control			0	MI	1	M	High	65	65.5168	1	10	14	1	1	2	3	3	0	0	0	0	0	50.0319	50.8	51.1	0
Control			0	MI	0	M	Middle	55	57.9439	1	30	0.0357143	0	1	1	1	3	0	0	0	0	1	50.5767	50.8	51.1	0
Control			0	MI	1	M	University	60	63.5647	1	0	29.7	0	1	1	1	2	0	0	0	0	0	51.4218	50.8	51.1	0
Control			0	MI	1	M	University	65	68.7118	1	0	60	1	1	3	3	1	0	0	0	0	0	45.8211	46.3	45.4	0
Control			0	MI	1	M	High	45	47.8905	1	0	18	0	1	1	3	1	0	0	0	0	1	45.8631	46.3	45.4	0
Control			1	MI	1	M	High	65	65.7112	1	10	31	1	1	1	1	2	0	0	0	0	0	50.0317	50.8	51.1	0
Control			0	MI	1	M	High	50	54.486	1	0	70	1	1	2	1	1	0	0	0	0	0	50.0573	50.8	51.1	0
Control			0	MI	0	M	Middle	65	66.3682	1	0	46	1	1	2	1	1	0	0	1	2	0	48.089	48.8	47.8	0.1
Control			0	MI	1	M	High	70	73.024	1	0	8.6	0	0	3	2	3	0	0	0	0	0	47.7061	46.3	47.8	0
Control			0	MI	1	M	University	75	77.2676	0	0	0	0	1	1	1	1	0	0	0	0	0	49.9318	50.8	49.4	0
Control			0	MI	1	M	Middle	65	68.6626	1	30	12	0	1	1	2	2	1	1	0	1	2	47.278	46.3	47.8	0
Control			0	MI	1	M	Elementary	55	59.9589	1	10	23.5	0	1	1	1	2	0	0	0	0	0	46.9303	46.3	47.8	0
Control			0	MI	1	M	Elementary	70	72.1807	1	0	21	0	1	2	2	1	0	1	0	0	1	50.7522	50.8	51.1	0
Control			0	MI	0	M	Elementary	60	63.3402	0	0	0	0	1	3	2	3	0	0	1	1	0	48.9404	48.8	49.4	0.1
Control			0	MI	1	M	Middle	75	77.577	1	10	9.6	0	1	2	2	3	0	0	0	2	0	50.0766	50.8	51.1	0
Control			0	MI	1	M	High	60	60.8241	1	0	38	1	1	2	3	2	1	0	0	0	0	49.356	48.8	49.4	0
Control			0	MI	1	M	High	70	74.1383	1	30	20.4	0	1	2	1	2	0	0	0	0	1	49.1575	48.8	49.4	0
Control			0	MI	1	M	Middle	50	51.2909	0	0	0	0	1	1	1	2	0	0	0	0	0	49.5305	48.8	49.4	0
Control			0	MI	1	M	High	65	66.1574	0	0	0	0	1	3	2	2	0	0	0	0	0	49.8754	50.8	49.4	0
Control			0	MI	1	M	Middle	65	69.8782	0	0	0	0	1	1	2	3	0	0	0	0	0	49.7712	48.8	49.4	0
Control			0	MI	1	M	Middle	55	56.3422	1	0	36.5	0	1	2	3	1	2	0	1	0	0	46.5694	46.3	45.4	0
Control			0	MI	1	M	Middle	70	72.7173	0	0	0	0	1	1	1	3	0	0	0	0	0	51.1457	50.8	51.1	0
Control			0	MI	1	M	High	35	39.1184	1	0	3.00986	0	1	1	1	3	0	0	0	0	1	44.1318	41.1	45.4	0
Control			0	MI	1	M	Elementary	45	45.5332	1	0	32	0	1	3	2	2	2	1	0	1	0	49.9008	50.8	49.4	0
Control			0	MI	1	M	Middle	70	72.0876	1	30	8.2	0	1	1	2	3	1	0	1	1	2	47.2089	46.3	47.8	0
Control			0	MI	1	M	High	65	67.1047	1	0	33.0246	1	1	2	2	2	1	0	1	0	1	44.52	46.3	45.4	0
Control			0	MI	1	M	Elementary	70	73.974	1	0	35.25	0	1				1	1	0	1	1	47.1551	46.3	47.8	0
Control			0	MI	1	M	Middle	65	65.4292	1	20	37.5	1	1	1	2	3	0	0	0	1	1	52.5247	50.8	51.1	0
Control			0	MI	1	M	University	55	55.6249	0	0	0	0	1	3	2	2	0	0	0	0	0	49.8703	50.8	49.4	0
Control			1	MI	1	M	University	65	69.4346	1	0	26.9	0	1	3	2	3	0	0	0	0	0	50.393	50.8	51.1	0
Control			0	MI	1	M	High	70	71.0089	1	20	1.65714	0	1	2	1	3	2	0	2	1	0	49.2467	48.8	49.4	0
Control			0	MI	1	M	University	45	46.4723	0	0	0	0	1	3	2	3	0	0	0	0	0	49.9115	50.8	49.4	0
Control			0	MI	1	M	None	70	71.655	1	20	7.25	0	0	3	2	3	1	1	0	0	2	48.7772	48.8	49.4	0
Control			0	MI	1	M	High	60	62.0808	1	5	2.5	0	1	2	2	3	1	0	0	0	0	48.8077	48.8	49.4	0
Control			0	MI	1	M	University	75	75.77	0	0	0	0	0	2	2	2	0	0	0	0	0	46.6393	46.3	45.4	0
Control			0	MI	1	M	Elementary	60	61.5934	1	0	47	0	1	3	1	3	0	0	0	1	0	44.2678	41.1	45.4	0
Control			0	MI	1	M	Middle	70	73.7468	0	0	0	0	1	3	2	2	0	0	0	1	0	51.912	50.8	51.1	0
Control			1	MI	1	M	High	65	66.3682	0	0	0	0	1	3	3	3	1	0	0	0	0	50.2275	50.8	51.1	0
Control			0	MI	1	M	High	65	65.5715	1	0	15.25	0	1	1	2	1	0	0	1	1	0	49.9309	50.8	49.4	0
Control			0	MI	1	M	Elementary	65	69.6263	1	0	55	0	0	2	2	2	1	1	1	0	1	51.2706	50.8	51.1	0
Control			1	MI	1	M	Elementary	70	70.883	1	5	70.5	0	1	3	2	3	0	0	1	1	0	49.2176	48.8	49.4	0
Control			0	MI	1	M	High	60	61.1691	0	0	0	0	1	2	1	1	0	0	0	0	0	47.1129	46.3	47.8	0
Control			1	MI	1	M	Middle	60	63.4278	1	0	51	0	1	2	1	1	0	0	0	0	0	48.9657	48.8	49.4	0
Control			0	MI	1	M	Middle	65	65.514	1	10	31.5	0	0	3	1	2	0	0	0	0	1	49.5305	48.8	49.4	0
Control			0	MI	1	M	University	75	75.4196	1	10	45	0	1	2	1	2	0	0	0	0	1	44.7471	46.3	45.4	0
Control			0	MI	1	M	Elementary	65	65.8836	0	0	0	0	1	2	2	1	0	0	0	0	1	46.781	46.3	45.4	0
Control			0	MI	1	M	High	65	65.7358	0	0	0	0	1	2	3	2	0	0	0	0	1	45.8089	46.3	45.4	0
Control			0	MI	1	M	Middle	60	64.2081	0	0	0	0	0	3	1	2	1	0	1	0	0	52.4939	50.8	51.1	0
Control			0	MI	1	M	Elementary	60	62.1383	1	0	33	0	0	2	1	3	1	1	0	0	2	49.3601	48.8	49.4	0
Control			0	MI	1	M	Elementary	65	66.3025	1	2	47	1	1	2	1	2	0	1	0	0	1	47.2696	46.3	47.8	0
Control			0	MI	1	M	Middle	75	75.8795	1	20	41.3929	0	1	3	3	3	0	0	0	0	1	48.133	48.8	47.8	0
Control			0	MI	1	M	Elementary	60	61.9904	1	20	1.5	0	1	1	1	2	1	1	1	0	1	46.579	46.3	45.4	0
Control			0	MI	1	M	University	70	73.5797	1	10	35.25	1	1	3	2	2	0	0	0	0	0	51.0429	50.8	51.1	0
Control			0	MI	1	M	Elementary	70	74.0589	0	0	0	0	1	2	2	2	0	0	0	0	0	50.1196	50.8	51.1	0
Control			0	MI	1	M	High	75	77.1663	1	30	3.75	0	1	1	2	3	0	0	0	0	0	49.9303	50.8	49.4	0
Control			1	MI	1	M	Middle	65	66.2286	1	10	20	0	1				0	0	0	0	0	48.8455	48.8	49.4	0
Control			0	MI	1	M	University	55	59.7618	1	2	13	0	1	2	1	1	1	0	0	0	1	46.4999	46.3	45.4	0
Control			0	MI	1	M	Middle	70	71.7591	0	0	0	0	1	2	2	3	2	0	2	1	0	48.3666	48.8	47.8	0
Control			0	MI	0	M	Elementary	55	55.666	1	20	13.5	0	1	1	2	1	0	0	1	2	0	49.995	50.8	49.4	0.1
Control			0	MI	1	M	Middle	65	66.987	1	0	20.3571	0	1	1	3	1	1	0	0	0	0	47.2003	46.3	47.8	0
Control			0	MI	0	M	Middle	60	62.3518	0	0	0	0	1	2	1	3	0	0	0	0	1	51.1226	50.8	51.1	0
Control			0	MI	1	M	High	70	70.0507	1	30	3	1	1	1	2	3	0	0	0	0	0	51.5064	50.8	51.1	0
Control			0	MI	1	M	Elementary	75	75.0992	1	5	52	0	1	3	3	3	0	0	0	0	0	47.5544	46.3	47.8	0
Control			0	MI	1	M	Middle	60	64.3669	0	0	0	0	1	1	2	2	1	0	0	0	0	51.4447	50.8	51.1	0
Control			1	MI	1	M	High	70	73.0103	0	0	0	0	1	2	2	1	0	0	0	0	0	47.1359	46.3	47.8	0
Control			0	MI	1	M	Middle	70	74.1136	1	0	55.75	0	1	1	1	2	0	0	0	0	0	49.0358	48.8	49.4	0
Control			0	MI	1	M	High	55	58.3272	1	2	14	1	1	1	2	1	0	0	0	0	0	49.2176	48.8	49.4	0
Control			0	MI	1	M	High	75	75.5893	1	10	46	0	1	1	1	1	0	0	0	0	0	51.3235	50.8	51.1	0
Control			0	MI	1	M	High	70	71.321	0	0	0	0	1	2	3	1	0	0	0	0	0	50.1636	50.8	51.1	0
Control			0	MI	1	M	Elementary	75	76.9637	0	0	0	0	1	1	2	1	0	1	0	1	0	52.534	50.8	51.1	0
Control			0	MI	1	M	Middle	70	72.0438	0	0	0	0	1	2	1	2	0	0	0	0	1	47.3158	46.3	47.8	0
Control			0	MI	1	M	University	50	54.3272	0	0	0	1	0	1	1	2	0	0	0	0	0	47.964	48.8	47.8	0
Control			0	MI	1	M	Elementary	70	72.8898	1	1	41.25	0	1	1	1	2	1	1	0	0	2	47.3985	46.3	47.8	0
Control			0	MI	1	M	University	70	74.2231	1	20	25.5	1	1	1	3	3	0	0	0	0	0	51.3848	50.8	51.1	0
Control			0	MI	1	M	High	60	62.9131	1	30	5.5	0	1	2	3	2	1	0	1	0	0	45.806	46.3	45.4	0
Control			0	MI	1	M	Elementary	65	68.3696	1	0	32.5	0	1	3	2	3	2	0	1	0	1	50.9577	50.8	51.1	0
Control			0	MI	1	M	Middle	65	65.4401	1	0	34.5	0	1				0	0	0	0	0	48.4832	48.8	47.8	0
Control			0	MI	1	M	High	65	69.2731	1	30	18	0	1	3	2	2	0	0	0	0	0	44.3518	41.1	45.4	0
Control			0	MI	1	M	High	55	59.4196	1	0	22.5	0	1	3	3	3	2	1	0	1	0	45.5012	46.3	45.4	0
Control			0	MI	1	M	High	55	59.6331	1	30	0.2	1	1	1	2	1	0	0	0	0	0	48.7243	48.8	49.4	0
Control			0	MI	1	M	Elementary	70	74.319	1	2	52	0	1	3	2	3	0	0	0	0	1	52.1935	50.8	51.1	0
Control			0	MI	1	M	None	75	76.7392	1	20	64	0	1				1	1	1	1	1	50.3137	50.8	51.1	0
Control			0	MI	1	M	Elementary	65	68.4189	1	0	92.75	0	1	2	2	2	1	1	0	0	1	49.9755	50.8	49.4	0
Control			0	MI	1	M	University	65	67.6742	0	0	0	0	1	2	1	1	1	0	1	0	1	48.4225	48.8	47.8	0
Control			0	MI	1	M	University	50	52.3778	1	2	42	1	1	3	3	3	0	0	0	0	0	46.5855	46.3	45.4	0
Control			1	MI	1	M	University	75	77.6126	1	30	4	0	1	2	2	2	0	0	0	0	0	50.449	50.8	51.1	0
Control			0	MI	1	M	Elementary	60	60.8241	1	0	31.2	0	1	2	2	3	0	0	0	0	0	49.243	48.8	49.4	0
Control			0	MI	0	M	Elementary	60	64.9254	1	0	42	0	1	1	3	3	0	0	1	1	1	48.0126	48.8	47.8	0
Control			0	MI	1	M	High	60	62.9404	1	10	60	1	1	3	2	2	0	0	0	0	0	51.4855	50.8	51.1	0
Control			0	MI	1	M	Middle	55	59.2033	1	5	10	0	1	1	2	3	1	0	0	0	1	48.9215	48.8	49.4	0
Control			0	MI	1	M	Elementary	65	66.6229	1	0	51	0	1	2	1	1	1	1	1	2	2	48.7667	48.8	49.4	0
Control			0	MI	1	M	Middle	55	55.8111	1	10	10	0	1	2	3	3	2	0	0	1	0	47.8387	48.8	47.8	0
Control			0	MI	1	M	University	70	71.1704	1	5	41	1	1	3	1	1	0	0	0	0	0	49.4077	48.8	49.4	0
Control			0	MI	1	M	University	65	68.8569	1	30	1.25	0	1	1	1	1	0	0	0	0	0	49.8368	50.8	49.4	0
Control			0	MI	1	M	Middle	75	75.9096	1	0	30	0	1	1	1	1	1	0	0	0	1	51.9443	50.8	51.1	0
Control			0	MI	1	M	University	65	65.3525	1	20	14	1	1	3	2	3	0	0	0	0	1	46.956	46.3	47.8	0
Control			0	MI	1	M	University	75	76.3285	1	10	28.55	0	1	1	1	3	0	0	0	0	0	50.206	50.8	51.1	0
Control			0	MI	0	M	Elementary	65	69.922	0	0	0	0	1	1	2	3	1	0	0	0	1	43.1545	41.1	40	0
Control			0	MI	0	M	Elementary	75	76.6297	1	30	16.2	0	1	2	2	2	0	0	1	1	0	50.4231	50.8	51.1	0
Control			0	MI	1	M	High	50	53.7522	1	0	7	1	1	2	2	3	0	0	0	0	0	50.3516	50.8	51.1	0
Control			0	MI	1	M	Middle	70	73.1472	1	0	36.75	0	1	3	1	1	0	0	0	0	0	51.0736	50.8	51.1	0
Control			0	MI	0	M	Elementary	70	72.4216	1	5	21.5	0	1	2	3	1	1	0	0	0	1	50.4948	50.8	51.1	0
Control			0	MI	0	M	High	60	60.2793	0	0	0	1	1	2	2	3	1	0	0	0	1	50.0981	50.8	51.1	0
Control			0	MI	1	M	High	70	74.2478	0	0	0	0	1	1	2	3	0	0	0	1	0	49.341	48.8	49.4	0
Control			1	MI	1	M	High	75	76.4955	1	0	61	0	1	1	3	1	0	0	0	0	0	52.0788	50.8	51.1	0
Control			0	MI	1	M	Elementary	65	68.679	1	0	27.5	0	1	1	1	2	0	0	0	0	0	53.1901	50.8	51.1	0
Control			0	MI	1	M	None	75	77.3498	1	5	57.5	0	1	2	1	2	0	0	0	0	0	43.5527	41.1	45.4	0
Control			0	MI	0	M	High	65	66.6311	0	0	0	0	1	1	1	3	0	0	1	0	1	44.8979	46.3	45.4	0
Control			0	MI	1	M	University	65	66.1766	1	0	31.2	0	1	3	3	2	0	0	0	0	0	44.7471	46.3	45.4	0
Control			0	MI	1	M	Elementary	75	79.1321	1	10	47	0	0	3	2	3	1	1	0	1	1	44.8988	46.3	45.4	0
Control			1	MI	1	M	High	55	57.7084	1	2	4.15	1	1	3	2	3	0	0	0	0	0	49.1945	48.8	49.4	0
Control			1	MI	1	M	High	65	68.783	1	2	47	0	1	2	1	2	1	0	1	2	1	45.5007	46.3	45.4	0
Control			0	MI	1	M	High	75	78.924	1	20	9.3	0	1	1	2	3	0	0	0	0	0	49.3296	48.8	49.4	0
Control			0	MI	0	M	High	70	73.2512	0	0	0	0	1	2	1	1	0	0	0	0	0	50.8024	50.8	51.1	0
Control			0	MI	1	M	University	55	57.002	1	20	1.8	0	1				0	0	0	0	0	45.086	46.3	45.4	0
Control			0	MI	0	M	Elementary	70	70.8145	1	20	19.5	0	1	3	3	1	0	0	0	0	0	47.9748	48.8	47.8	0
Control			0	MI	1	M	Elementary	60	62.6393	1	2	90	0	1	1	2	1	0	1	1	0	1	49.6039	48.8	49.4	0
Control			0	MI	1	M	Elementary	70	72.5585	1	0	43.5	0	1	1	1	2	0	1	0	0	1	49.6794	48.8	49.4	0
Control			0	MI	1	M	Elementary	75	76.1643	1	20	133	1	1	1	1	1	1	0	1	2	1	45.8615	46.3	45.4	0
Control			0	MI	0	M	Elementary	60	62.7817	1	0	44	1	1	2	3	1	2	0	2	1	0	49.5846	48.8	49.4	0
Control			1	MI	1	M	Elementary	75	77.3333	1	30	1.25	0	1	2	2	3	0	1	0	1	0	48.3336	48.8	47.8	0
Control			0	MI	1	M	High	65	66.6941	1	0	16.45	0	1	3	2	3	0	0	0	0	0	48.8032	48.8	49.4	0
Control			0	MI	1	M	Middle	60	63.8877	1	0	26.4	0	1	2	2	1	0	0	0	0	0	45.8631	46.3	45.4	0
Control			0	MI	1	M	Elementary	75	75.0719	0	0	0	0	1	1	3	3	1	0	0	0	0	45.518	46.3	45.4	0
Control			0	MI	1	M	Middle	70	70.4449	1	30	2.9	1	1	2	1	1	2	0	0	2	1	51.8987	50.8	51.1	0
Control			0	MI	0	M	Middle	60	61.963	1	30	5	0	1	1	2	1	2	1	2	2	1	50.0255	50.8	49.4	0
Control			0	MI	1	M	Middle	55	58.705	1	30	8.25	0	1	2	3	3	1	0	1	1	1	45.5366	46.3	45.4	0
Control			0	MI	1	M	Elementary	70	72.3121	0	0	0	0	1	2	1	2	1	1	0	0	1	48.5804	48.8	47.8	0
Control			0	MI	1	M	Middle	65	69.7604	1	0	38.25	0	1	2	3	2	1	0	2	1	1	46.7648	46.3	45.4	0
Control			0	MI	1	M	Middle	60	64.9418	1	10	20	1	1	3	3	2	2	0	1	1	1	51.1626	50.8	51.1	0
Control			0	MI	1	M	Middle	65	68.6379	1	0	6.6	0	1	2	1	2	2	0	2	1	0	50.0501	50.8	51.1	0
Control			0	MI	0	M	Middle	70	73.462	1	0	15.6	0	1	1	1	2	0	0	0	0	1	47.94	48.8	47.8	0
Control			1	MI	0	M	High	70	71.9726	1	2	42.25	0	1	1	3	3	0	0	0	0	1	45.7166	46.3	45.4	0
Control			0	MI	1	M	Elementary	65	65.629	0	0	0	0	1	2	1	3	0	0	0	0	0	47.2055	46.3	47.8	0
Control			0	MI	1	M	University	60	63.3977	1	30	0.2	0	1	1	1	2	0	0	0	0	0	49.9124	50.8	49.4	0
Control			0	MI	1	M	High	55	56.6078	1	10	21.75	0	1	1	1	1	0	0	0	0	1	44.3518	41.1	45.4	0
Control			0	MI	1	M	Middle	55	57.7823	1	0	66	0	1	2	2	1	1	0	0	0	2	50.206	50.8	51.1	0
Control			0	MI	1	M	University	55	55.7755	1	10	19	1	1	2	1	1	0	0	0	0	0	51.151	50.8	51.1	0
Control			0	MI	1	M	High	75	78.7597	1	0	59	0	1	1	3	3	1	2	0	0	2	50.1203	50.8	51.1	0
Control			1	MI	1	M	Elementary	70	70.1848	1	0	39	0	1	1	1	1	1	1	0	1	0	49.8806	50.8	49.4	0
Control			0	MI	1	M	High	60	62.6256	1	2	43	0	1	3	3	2	0	0	0	0	1	52.2513	50.8	51.1	0
Control			0	MI	1	M	Middle	60	60.8022	1	0	8	0	1	2	2	3	1	0	0	0	0	48.7635	48.8	49.4	0
Control			0	MI	1	M	Elementary	70	73.0897	1	0	58	0	1	2	1	2	0	1	0	1	0	47.1631	46.3	47.8	0
Control			0	MI	0	M	Elementary	60	62.5325	1	10	70.5	0	1	3	1	3	0	1	0	0	1	36.9261	41.1	40	0
Control			0	MI	1	M	Elementary	65	65.9521	1	10	40.5	0	1	2	2	3	2	0	2	2	0	49.7104	48.8	49.4	0
Control			0	MI	1	M	High	70	72.3368	1	5	75	1	1	1	2	2	0	0	1	0	0	49.5932	48.8	49.4	0
Control			0	MI	1	M	Middle	65	67.77	1	10	19.8	0	1	2	2	2	0	0	0	0	1	43.3006	41.1	40	0
Control			0	MI	0	M	University	65	68.2218	1	20	46.5	0	1	2	2	3	0	0	0	0	0	42.959	41.1	40	0
Control			0	MI	1	M	High	70	74.3135	0	0	0	0	1	1	2	1	1	0	0	0	2	48.9845	48.8	49.4	0
Control			0	MI	1	M	Elementary	65	68.1725	1	30	3	0	0	3	3	3	0	0	0	0	0	48.3598	48.8	47.8	0
Control			0	MI	1	M	High	60	64.7036	1	0	30.55	0	1	1	1	3	0	0	0	0	0	51.9413	50.8	51.1	0
Control			0	MI	1	M	Middle	55	59.2553	1	30	24	1	1	2	3	3	1	0	1	1	1	48.1512	48.8	47.8	0
Control			0	MI	1	M	Elementary	65	66.5763	1	30	16	1	1	3	3	3	1	0	1	0	1	44.3705	41.1	45.4	0
Control			0	MI	1	M	University	65	65.5195	0	0	0	0	1	1	1	2	0	0	0	0	0	48.8091	48.8	49.4	0
Control			0	MI	1	M	Elementary	65	68.5257	1	5	43	0	1	3	1	3	1	0	1	0	0	42.1507	41.1	40	0
Control			0	MI	1	M	Elementary	65	68.0712	1	30	20	1	1	1	1	2	0	0	0	0	0	51.1743	50.8	51.1	0
Control			0	MI	1	M	University	50	53.7851	1	0	10	0	1	3	3	3	0	0	0	0	0	50.8626	50.8	51.1	0
Control			0	MI	1	M	High	40	43.0992	0	0	0	0	1	2	1	1	1	0	0	0	0	49.3601	48.8	49.4	0
Control			0	MI	1	M	High	50	51.2142	1	0	17.5	1	1	1	2	1	0	0	0	0	1	49.7668	48.8	49.4	0
Control			0	MI	1	M	Middle	55	57.9411	0	0	0	1	1	1	1	2	1	0	0	0	0	48.656	48.8	49.4	0
Control			0	MI	1	M	Middle	45	49.5442	1	1	35	1	0	3	3	1	0	0	0	0	1	51.5383	50.8	51.1	0
Control			0	MI	1	M	High	60	63.8905	1	2	31	0	1	1	1	2	0	1	0	0	1	46.5855	46.3	45.4	0
Control			0	MI	0	M	Middle	50	50.4695	1	0	24.75	0	1	3	3	3	0	1	1	1	0	49.3942	48.8	49.4	0.1
Control			0	MI	1	M	Elementary	75	75.3046	1	0	40.5	0	1	1	3	2	1	2	1	2	1	51.1098	50.8	51.1	0
Control			1	MI	0	M	High	60	63.8166	1	5	63	0	1	3	3	3	1	1	0	0	1	49.7379	48.8	49.4	0
Control			0	MI	1	M	Middle	60	62.0096	1	0	30.55	0	1	2	2	1	0	0	1	0	1	49.0026	48.8	49.4	0
Control			0	MI	1	M	High	70	74.8994	1	20	16.5	0	1	2	1	1	1	0	1	0	0	50.0191	50.8	49.4	0
Control			0	MI	1	M	Elementary	65	67.707	1	0	27	0	1	2	3	3	1	0	1	1	2	51.95	50.8	51.1	0
Control			0	MI	1	M	Middle	60	61.2895	0	0	0	0	1	2	1	1	0	0	1	1	0	49.2176	48.8	49.4	0
Control			0	MI	1	M	Elementary	65	65.128	0	0	0	0	1				0	0	0	0	0	48.3147	48.8	47.8	0
Control			0	MI	1	M	University	70	74.6886	1	20	88	1	1	1	1	1	0	0	0	0	0	48.9395	48.8	49.4	0
Control			0	MI	1	M	Middle	55	56.2355	1	5	22.75	1	1	2	1	2	0	0	0	0	0	49.4758	48.8	49.4	0
Control			0	MI	1	M	High	65	65.8891	1	0	23.5	0	1	3	2	3	0	0	0	0	0	48.7598	48.8	49.4	0
Control			0	MI	1	M	Elementary	75	77.473	1	20	21	0	1	1	1	1	1	0	0	0	1	43.3844	41.1	40	0
Control			0	MI	1	M	High	70	72.6188	0	0	0	0	1	2	1	3	0	0	0	0	0	49.6398	48.8	49.4	0
Control			0	MI	1	M	Middle	60	61.0103	1	20	10.5	0	1	1	2	1	2	0	1	0	2	47.9657	48.8	47.8	0
Control			0	MI	1	M	High	65	69.8344	1	10	32	0	1	2	1	3	0	0	0	0	0	50.9993	50.8	51.1	0
Control			0	MI	1	M	University	60	60.6544	0	0	0	0	1	2	2	2	0	0	0	0	0	48.3873	48.8	47.8	0
Control			0	MI	1	M	High	55	55.948	1	5	65	0	1	2	2	3	0	0	0	0	0	48.738	48.8	49.4	0
Control			0	MI	1	M	None	60	63.0445	1	5	24	0	1	1	1	1	0	1	0	0	1	43.4379	41.1	40	0
Control			0	MI	1	M	Middle	60	63.7344	1	20	10	1	1				0	0	0	0	0	49.7756	48.8	49.4	0
Control			1	MI	1	M	Middle	75	75.4031	1	30	0.2	1	1	1	2	1	0	0	0	0	0	51.457	50.8	51.1	0
Control			0	MI	1	M	High	65	69.4209	1	5	45	0	1	1	2	1	0	0	0	0	0	49.7153	48.8	49.4	0
Control			0	MI	0	M	Middle	60	61.7057	1	20	24	0	1	3	3	1	0	0	1	1	0	49.1292	48.8	49.4	0
Control			0	MI	1	M	University	70	74.3655	0	0	0	0	1	3	3	2	0	0	0	0	0	48.3565	48.8	47.8	0
Control			0	MI	0	M	Elementary	65	65.1198	1	30	1.5	0	1	3	2	3	0	0	1	2	1	48.2548	48.8	47.8	0.1
Control			0	MI	0	M	Middle	65	69.9138	1	30	2.5	0	1	1	3	1	0	0	0	0	1	47.6446	46.3	47.8	0
Control			0	MI	1	M	None	70	71.6605	1	0	19.05	0	1	3	2	3	0	1	1	0	1	50.0969	50.8	51.1	0
Control			0	MI	1	M	University	60	64.6133	1	0	35.25	0	1	1	1	2	1	0	0	0	1	51.0593	50.8	51.1	0
Control			0	MI	1	M	University	60	63.603	0	0	0	1	1	2	1	1	0	0	0	0	0	51.3574	50.8	51.1	0
Control			0	MI	1	M	Elementary	50	53.681	1	0	37	0	1	3	3	2	1	1	0	1	0	48.9709	48.8	49.4	0
Control			0	MI	1	M	Middle	75	77.473	1	20	41	1	1	1	2	2	1	0	1	0	2	50.0261	50.8	49.4	0
Control			0	MI	1	M	University	65	67.5674	1	20	50	0	1	1	3	2	0	0	0	0	0	48.7388	48.8	49.4	0
Control			0	MI	1	M	University	60	60.6489	0	0	0	0	0	3	3	1	0	0	0	0	0	51.4522	50.8	51.1	0
Control			1	MI	1	M	University	55	59.4004	1	10	20.4	0	1	3	2	2	0	0	0	0	0	51.0549	50.8	51.1	0
Control			0	MI	0	M	Elementary	70	71.3457	1	0	1.05	0	1	1	2	1	0	1	0	1	0	49.2649	48.8	49.4	0.1
Control			0	MI	1	M	High	75	78.1246	0	0	0	0	1	2	1	1	0	0	0	0	0	51.1994	50.8	51.1	0
Control			0	MI	1	M	University	55	59.05	0	0	0	0	1	3	3	3	0	0	0	0	0	48.2704	48.8	47.8	0
Control			0	MI	1	M	Middle	65	68.8323	0	0	0	0	0	3	1	2	0	0	0	0	1	45.7521	46.3	45.4	0
Control			0	MI	0	M	Elementary	70	71.6906	1	30	6.57143	0	1	2	2	3	0	1	0	1	0	46.4444	46.3	45.4	0.1
Control			0	MI	1	M	Elementary	60	64.7036	1	0	39.6	0	1				2	0	0	0	0	51.3869	50.8	51.1	0
Control			0	MI	1	M	High	55	58.434	0	0	0	0	1	1	1	3	1	0	0	0	0	48.1673	48.8	47.8	0
Control			1	MI	1	M	Elementary	65	68.4572	0	0	0	0	1	2	1	3	2	0	2	1	1	48.1034	48.8	47.8	0
Control			0	MI	1	M	High	75	76.2327	1	20	3.5	0	0	3	2	3	0	0	1	1	0	50.7313	50.8	51.1	0
Control			1	MI	0	M	Middle	60	60.5448	1	20	48	1	1	1	3	2	1	0	0	0	0	45.9563	46.3	45.4	0
Control			0	MI	1	M	University	60	63.1485	1	20	5.75	0	0	1	2	1	0	0	0	0	0	47.8013	48.8	47.8	0
Control			0	MI	1	M	Middle	50	52.8131	1	0	41.1	0	1	1	1	1	1	0	2	1	2	48.7811	48.8	49.4	0
Control			1	MI	1	M	High	70	74.5654	1	20	45	0	1	1	1	3	0	0	0	1	0	48.3443	48.8	47.8	0
Control			0	MI	1	M	Middle	65	67.6797	1	10	36.25	1	1	3	1	3	0	0	0	0	0	52.5532	50.8	51.1	0
Control			0	MI	0	M	High	45	45.8864	0	0	0	0	1	1	3	3	0	0	0	0	0	44.4877	41.1	45.4	0
Control			0	MI	1	M	Middle	70	71.9398	1	30	32	0	0	2	3	2	2	0	0	0	0	50.3516	50.8	51.1	0
Control			0	MI	1	M	Middle	70	74.4778	0	0	0	0	1	1	1	1	1	0	1	1	1	46.6034	46.3	45.4	0
Control			0	MI	1	M	University	75	75.1321	1	20	16	1	1	3	3	2	0	0	0	0	1	48.8752	48.8	49.4	0
Control			0	MI	0	M	Elementary	70	71.1923	0	0	0	0	1	1	3	1	1	0	0	0	0	50.3947	50.8	51.1	0
Control			0	MI	1	M	High	60	62.7214	1	10	6.75	1	1	2	1	2	0	0	0	0	0	50.171	50.8	51.1	0
Control			0	MI	1	M	High	70	73.0185	1	10	54	0	1	3	3	2	0	0	0	0	0	49.7114	48.8	49.4	0
Control			0	MI	1	M	High	65	67.6085	1	0	18.05	0	1	3	3	3	0	0	0	0	1	44.1753	41.1	45.4	0
Control			0	MI	1	M	Elementary	70	74.3655	1	30	1.95	0	1	1	2	1	0	0	1	1	1	47.4667	46.3	47.8	0
Control			0	MI	1	M	University	70	70.9733	1	30	9.75	0	1	2	1	1	0	0	0	0	0	48.0107	48.8	47.8	0
Control			1	MI	1	M	Elementary	65	65.7084	1	0	34.5	0	1	3	1	2	1	0	1	0	1	48.3553	48.8	47.8	0
Control			1	MI	1	M	Elementary	70	73.9767	1	0	44.15	1	1	3	2	2	1	1	0	0	2	43.8889	41.1	45.4	0
Control			1	MI	1	M	High	70	73.4949	1	5	12	0	1	2	1	1	0	0	0	0	1	48.8859	48.8	49.4	0
Control			0	MI	1	M	University	75	77.3525	1	0	46	1	1	3	2	2	0	0	0	0	0	51.2589	50.8	51.1	0
Control			0	MI	1	M	Elementary	60	63.217	1	20	25	0	1	2	1	2	0	0	0	0	1	44.8867	46.3	45.4	0
Control			0	MI	1	M	Elementary	75	78.2943	1	0	54.1	0	1	2	2	1	0	0	0	0	0	51.1098	50.8	51.1	0
Control			0	MI	1	M	Middle	70	73.1362	1	0	29.5	0	1	2	3	3	0	0	1	0	0	47.9944	48.8	47.8	0
Control			0	MI	1	M	High	70	71.7536	1	20	6.4	1	0	3	2	2	0	0	0	0	0	50.02	50.8	49.4	0
Control			0	MI	1	M	High	55	57.0732	0	0	0	0	1	2	1	3	0	0	0	0	0	47.8192	48.8	47.8	0
Control			0	MI	1	M	Middle	55	58.7461	0	0	0	0	1	2	1	1	1	0	0	0	0	51.6142	50.8	51.1	0
Control			0	MI	1	M	Elementary	75	76.0027	1	20	22.5	0	1	1	3	2	0	0	0	0	0	48.9712	48.8	49.4	0
Control			0	MI	1	M	Elementary	60	63.9179	1	1	103	0	1	3	2	3	0	0	0	0	1	49.2704	48.8	49.4	0
Control			0	MI	1	M	None	75	75.2361	1	5	66.25	0	1	1	1	2	0	0	0	0	1	45.8693	46.3	45.4	0
Control			0	MI	1	M	High	75	75.2936	0	0	0	0	1	3	3	3	0	0	0	0	0	49.765	48.8	49.4	0
Control			0	MI	1	M	High	60	61.4757	1	30	4.5	1	1	2	2	1	0	0	0	0	0	52.435	50.8	51.1	0
Control			0	MI	1	M	University	60	60.7392	0	0	0	0	1	3	2	3	0	0	1	0	0	48.9646	48.8	49.4	0
Control			0	MI	1	M	Middle	75	79.0417	1	20	34	0	1	3	1	3	0	0	1	1	0	46.7172	46.3	45.4	0
Control			0	MI	1	M	High	65	68.8405	1	30	14	0	1	3	3	2	0	0	0	0	1	45.8089	46.3	45.4	0
Control			1	MI	1	M	Elementary	70	72.7994	1	20	13.5	0	1	2	1	2	0	1	0	1	1	49.1729	48.8	49.4	0
Control			0	MI	1	M	Middle	75	76.0356	1	30	78	1	1	1	2	3	1	0	0	0	0	46.2387	46.3	45.4	0
Control			0	MI	0	M	High	60	63.7153	0	0	0	0	0	1	3	2	0	0	0	0	0	50.3972	50.8	51.1	0
Control			0	MI	1	M	University	55	58.5079	0	0	0	1	0	2	3	2	0	0	0	0	0	49.9849	50.8	49.4	0
Control			0	MI	1	M	Middle	65	69.0048	0	0	0	0	1	1	2	1	0	0	0	0	0	50.0497	50.8	51.1	0
Control			0	MI	0	M	Middle	60	62.987	1	10	23.25	0	1	2	3	1	0	1	1	2	1	47.3024	46.3	47.8	0
Control			0	MI	1	M	High	55	56.6544	1	20	11.25	1	1	2	2	3	0	0	0	0	0	50.1521	50.8	51.1	0
Control			0	MI	1	M	High	75	76.1588	0	0	0	0	1	1	2	3	0	0	0	0	0	47.9037	48.8	47.8	0
Control			0	MI	0	M	Middle	65	67.3128	1	0	34	0	1	3	2	2	0	0	1	1	0	50.3792	50.8	51.1	0
Control			0	MI	1	M	University	55	59.3265	1	0.5	44	1	1	2	2	2	0	0	0	0	0	48.1816	48.8	47.8	0
Control			0	MI	1	M	Middle	70	70.4422	1	5	25.5	1	1	2	2	2	0	0	0	0	1	49.9373	50.8	49.4	0
Control			0	MI	1	M	Middle	70	73.2758	0	0	0	0	1	1	1	1	0	0	0	0	0	48.8856	48.8	49.4	0
Control			0	MI	1	M	Elementary	70	71.9617	0	0	0	0	1	2	2	3	1	0	0	0	1	47.2628	46.3	47.8	0
Control			0	MI	1	M	None	65	66.9268	1	2	26	0	1	3	2	3	0	0	0	0	1	40.6061	41.1	40	0
Control			0	MI	1	M	High	65	66.5325	1	10	53	1	1	3	3	2	0	0	0	0	0	47.0882	46.3	47.8	0
Control			0	MI	0	M	Elementary	60	62.308	0	0	0	0	1	1	3	3	0	2	1	1	1	49.7548	48.8	49.4	0
Control			1	MI	1	M	Middle	60	61.2266	1	20	10	0	1	2	3	2	0	0	0	0	0	42.6905	41.1	40	0
Control			0	MI	1	M	None	70	71.4196	0	0	0	0	1	2	2	3	1	0	0	0	2	48.3516	48.8	47.8	0
Control			0	MI	1	M	High	65	68.5311	1	30	4.8	0	1	2	1	3	0	0	0	0	0	49.1351	48.8	49.4	0
Control			0	MI	1	M	University	65	65.2676	1	20	11.3	1	1	3	2	1	1	0	1	1	0	46.4979	46.3	45.4	0
Control			0	MI	1	M	Middle	60	62.3436	0	0	0	0	1	3	2	2	0	0	0	0	0	48.3686	48.8	47.8	0
Control			0	MI	1	M	Middle	75	77.4182	1	10	25.2	0	1	1	1	2	1	0	1	2	0	49.2156	48.8	49.4	0
Control			0	MI	0	M	Middle	65	68.7693	1	0	30	0	1	2	2	1	1	0	1	0	1	46.3619	46.3	45.4	0
Control			0	MI	1	M	Middle	60	64.3203	0	0	0	0	1	2	2	2	0	0	1	0	0	51.0664	50.8	51.1	0
Control			0	MI	1	M	Elementary	70	72.4654	1	2	36	0	0	2	2	3	0	0	0	0	0	47.7294	48.8	47.8	0
Control			0	MI	1	M	High	60	60.4654	1	2	38	0	1	1	1	1	1	0	0	0	1	51.4049	50.8	51.1	0
Control			0	MI	1	M	Middle	70	73.5989	1	0	59	0	1	2	2	1	0	1	0	0	0	48.477	48.8	47.8	0
Control			0	MI	1	M	High	45	49.6838	1	0	25.5	0	1	1	1	3	0	0	0	0	0	47.4825	46.3	47.8	0
Control			0	MI	1	M	University	70	72.7529	0	0	0	0	1	2	2	3	0	0	0	0	0	48.8497	48.8	49.4	0
Control			0	MI	1	M	High	55	59.1704	1	20	11.25	0	1	1	1	1	0	1	0	0	1	46.938	46.3	47.8	0
Control			0	MI	0	M	None	75	79.3648	1	20	36	0	1	2	2	2	0	1	0	0	1	46.5138	46.3	45.4	0
Control			0	MI	1	M	Elementary	65	67.4771	1	10	14.8	0	1	3	2	2	0	0	0	0	1	47.2089	46.3	47.8	0
Control			0	MI	1	M	Middle	50	51.8768	1	0	34	0	1	3	3	3	0	0	0	0	0	53.8232	50.8	51.1	0
Control			0	MI	1	M	High	60	62.3217	1	20	6.6	1	1	1	1	3	2	0	2	1	0	47.0922	46.3	47.8	0
Control			0	MI	1	M	High	65	66.8474	1	10	25.35	1	1	1	2	3	0	0	0	0	0	52.4956	50.8	51.1	0
Control			0	MI	1	M	High	50	52.4107	1	5	28	0	1	1	3	2	0	0	1	0	1	44.9001	46.3	45.4	0
Control			0	MI	1	M	High	65	68.4052	1	2	44.4	1	1	2	2	1	0	0	1	1	0	50.4762	50.8	51.1	0
Control			0	MI	1	M	Middle	60	62.1903	0	0	0	0	1	2	2	2	0	0	1	1	0	47.4165	46.3	47.8	0
Control			0	MI	1	M	Middle	70	72.3477	1	10	36.9	0	1	2	1	3	1	0	0	0	1	50.8452	50.8	51.1	0
Control			1	MI	1	M	Middle	75	76.501	1	0	90	0	1	3	2	2	1	0	1	0	0	47.8113	48.8	47.8	0
Control			0	MI	1	M	University	70	74.8966	1	30	2.5	1	1	2	2	3	0	0	0	0	0	48.5392	48.8	47.8	0
Control			0	MI	1	M	Middle	70	73.1937	1	0	51	0	1	3	3	1	0	0	0	0	1	50.0632	50.8	51.1	0
Control			0	MI	1	M	High	55	58.2943	1	0	31.5	0	1	3	1	1	0	0	0	0	1	49.1036	48.8	49.4	0
Control			0	MI	0	M	High	75	76.6078	0	0	0	0	1	3	1	1	0	0	1	1	0	47.0408	46.3	47.8	0.1
Control			0	MI	1	M	Elementary	60	60.6242	1	0	34.5	0	1	3	3	3	0	0	0	2	0	47.2936	46.3	47.8	0
Control			0	MI	1	M	Middle	50	51.77	1	0	38	0	1	1	1	1	0	1	0	2	1	52.0998	50.8	51.1	0
Control			0	MI	1	M	High	60	62.1875	0	0	0	0	1	1	3	3	0	0	0	0	1	45.7011	46.3	45.4	0
Control			0	MI	1	M	Middle	50	54.4038	1	0	28.5	0	1	2	3	2	0	0	1	1	0	52.6072	50.8	51.1	0
Control			0	MI	1	M	Elementary	75	75.5017	1	30	36	0	1	3	1	3	1	0	1	2	1	48.9812	48.8	49.4	0
Control			0	MI	0	M	Middle	60	61.9001	1	20	36	0	1	1	1	3	1	1	0	0	1	50.6314	50.8	51.1	0
Control			0	MI	1	M	Elementary	60	62.5681	1	0	2.65	0	0	1	2	2	0	1	0	1	1	47.3854	46.3	47.8	0
Control			0	MI	1	M	High	70	73.7221	1	20	37	1	0	1	1	1	0	0	0	0	0	51.0272	50.8	51.1	0
Control			0	MI	0	M	Middle	60	64.9391	1	0	62	0	1	2	1	2	0	0	1	0	0	46.505	46.3	45.4	0
Control			0	MI	1	M	High	55	57.5031	1	10	0.525624	1	1	1	1	1	0	0	0	0	0	43.3006	41.1	40	0
Control			0	MI	1	M	University	60	64.3559	0	0	0	0	1				0	0	0	0	0	51.1457	50.8	51.1	0
Control			0	MI	1	M	Middle	75	75.3539	0	0	0	0	0	2	2	3	0	0	0	0	0	51.351	50.8	51.1	0
Control			0	MI	1	M	Middle	45	48.6598	1	20	0.142857	0	1	3	3	1	1	0	1	1	0	43.9772	41.1	45.4	0
Control			0	MI	1	M	Middle	70	72.3669	1	5	15.3	0	1	1	2	1	0	0	0	0	1	51.223	50.8	51.1	0
Control			0	MI	1	M	Middle	60	63.896	0	0	0	0	1	3	3	1	2	0	0	0	0	48.1023	48.8	47.8	0
Control			0	MI	1	M	Elementary	70	72.0904	1	10	46	0	0				1	2	0	0	2	50.9577	50.8	51.1	0
Control			0	MI	1	M	Elementary	60	61.4428	1	2	49	0	1				0	0	1	1	0	49.1822	48.8	49.4	0
Control			0	MI	1	M	University	55	58.3984	1	5	30	0	1	3	1	2	0	0	0	0	0	48.5857	48.8	49.4	0
Control			0	MI	1	M	Elementary	60	64.5421	1	0	27.6	0	1	1	2	3	2	0	1	1	2	50.913	50.8	51.1	0
Control			0	MI	1	M	Elementary	75	76.3012	1	10	6.9	0	0	3	1	3	0	0	0	0	1	50.188	50.8	51.1	0
Control			1	MI	1	M	Elementary	70	70.8802	1	0	122	0	1	1	1	1	1	1	1	1	1	53.1749	50.8	51.1	0
Control			0	MI	1	M	Elementary	70	70.7652	1	0	40.5	0	1	1	1	1	0	0	0	0	0	47.8408	48.8	47.8	0
Control			0	MI	1	M	High	70	74.0479	0	0	0	0	1	2	2	2	0	0	0	0	0	50.3378	50.8	51.1	0
Control			0	MI	1	M	High	60	63.2005	0	0	0	0	1	3	3	1	0	0	0	0	0	49.1395	48.8	49.4	0
Control			0	MI	1	M	Elementary	70	74.9404	1	10	10	0	1	1	1	1	1	0	0	1	2	49.2596	48.8	49.4	0
Control			1	MI	1	M	University	65	65.3854	1	0	60	0	1	2	2	3	0	0	0	0	1	46.8249	46.3	45.4	0
Control			0	MI	0	M	Elementary	55	58.5791	1	20	31.25	0	1	3	3	3	1	0	2	0	1	49.1332	48.8	49.4	0
Control			0	MI	1	M	Middle	75	75.2772	1	0	54	0	1	2	2	1	0	0	0	0	0	50.1521	50.8	51.1	0
Control			0	MI	1	M	Middle	70	74.2122	1	20	54	0	1	2	1	1	0	0	0	0	0	50.4131	50.8	51.1	0
Control			0	MI	1	M	High	55	59.1075	1	20	2	1	1	1	3	3	1	0	0	0	1	51.9622	50.8	51.1	0
Control			0	MI	1	M	Elementary	60	64.9008	1	20	9.5	0	1	2	1	2	0	0	0	2	0	49.2508	48.8	49.4	0
Control			0	MI	1	M	High	55	58.5161	1	10	29	1	1	1	2	3	0	0	0	0	0	48.7995	48.8	49.4	0
Control			0	MI	1	M	Middle	45	49.3005	1	30	0.2	0	1	2	3	3	0	0	0	0	1	45.6281	46.3	45.4	0
Control			0	MI	1	M	Middle	70	73.8973	1	0	38.25	0	1	2	3	3	0	1	1	1	0	53.2307	50.8	51.1	0
Control			0	MI	1	M	Middle	65	69.358	1	20	40.5	0	1	1	2	2	1	0	1	0	2	48.8822	48.8	49.4	0
Control			0	MI	0	M	Elementary	70	73.4565	1	0	102	1	1	2	3	3	1	0	0	0	0	50.1072	50.8	51.1	0
Control			1	MI	1	M	Middle	60	64.7091	1	0	0.0607753	1	1	2	2	3	2	0	1	1	0	47.0256	46.3	47.8	0
Control			1	MI	0	M	High	65	66.4942	1	10	31	1	1	3	3	2	0	0	0	0	0	50.7821	50.8	51.1	0
Control			0	MI	1	M	Middle	70	73.1116	0	0	0	0	1	1	1	2	0	0	1	0	0	49.3051	48.8	49.4	0
Control			0	MI	1	M	University	75	77.7659	1	0	58	1	1	1	1	1	0	0	0	0	1	47.2011	46.3	47.8	0
Control			0	MI	1	M	Middle	70	70.0561	1	0	68.75	0	1	1	3	2	1	0	0	0	2	49.6619	48.8	49.4	0
Control			0	MI	0	M	High	70	70.3491	1	30	6.8	0	1	1	2	2	0	0	0	0	1	48.169	48.8	47.8	0.1
Control			0	MI	1	M	Middle	70	73.347	1	30	1.25	0	1	1	2	3	0	0	0	0	0	47.3652	46.3	47.8	0
Control			0	MI	1	M	Middle	55	57.2238	1	10	12	0	1	3	3	3	1	0	0	0	0	43.4463	41.1	40	0
Control			0	MI	1	M	Middle	70	72.5476	0	0	0	0	0	1	3	2	1	2	0	0	2	49.147	48.8	49.4	0
Control			0	MI	0	M	Middle	65	66.9733	1	0	23	0	1	1	2	3	1	0	0	0	2	46.2932	46.3	45.4	0
Control			0	MI	1	M	University	50	53.8973	1	0	21.75	1	1	3	3	2	0	0	0	0	0	46.3258	46.3	45.4	0
Control			0	MI	1	M	Middle	75	76.9281	1	10	41	0	1	1	1	1	0	1	0	0	1	48.6819	48.8	49.4	0
Control			0	MI	0	M	Middle	60	61.8508	1	0	38.75	0	1	3	3	2	0	0	0	0	0	41.9791	41.1	40	0
Control			0	MI	1	M	Middle	60	63.3402	1	0	57.5	0	1	2	2	1	1	0	0	0	0	52.2051	50.8	51.1	0
Control			0	MI	1	M	Elementary	55	56.9938	1	0	41	0	1	1	1	2	0	0	1	0	0	51.2771	50.8	51.1	0
Control			0	MI	1	M	Elementary	65	69.4182	1	0	29.4	0	1	1	2	1	1	0	0	0	0	48.5856	48.8	49.4	0
Control			0	MI	1	M	University	65	66.7625	1	30	21	0	1	1	1	3	1	0	0	0	0	49.5158	48.8	49.4	0
Control			0	MI	1	M	High	60	64.7803	1	0	53	1	1	3	1	2	0	0	0	0	0	51.445	50.8	51.1	0
Control			1	MI	1	M	High	70	73.2101	1	20	14	0	1	1	1	1	0	0	0	0	1	47.2191	46.3	47.8	0
Control			0	MI	1	M	High	75	77.065	1	10	16.5	0	1	1	3	3	0	0	0	0	0	52.6072	50.8	51.1	0
Control			0	MI	1	M	University	65	65.7084	0	0	0	0	1	1	1	2	0	0	0	0	0	50.3117	50.8	51.1	0
Control			0	MI	1	M	Elementary	75	75.5921	1	0	48	0	1	1	1	2	0	0	0	0	0	50.5379	50.8	51.1	0
Control			0	MI	1	M	High	60	60.8323	1	2	78	1	1	1	3	1	0	0	0	0	0	49.9957	50.8	49.4	0
Control			0	MI	1	M	Elementary	65	67.1403	1	30	6.3	0	1	1	1	3	0	0	0	0	1	45.8527	46.3	45.4	0
Control			0	MI	1	M	Middle	55	58.1602	1	2	74	0	1	3	3	1	0	1	0	1	1	50.188	50.8	51.1	0
Control			0	MI	0	M	Middle	65	66.5763	1	20	21	0	1	3	2	3	1	0	0	0	0	42.3484	41.1	40	0
Control			0	MI	1	M	Middle	55	59.666	1	20	14.25	1	0	2	1	3	0	0	0	0	1	48.2259	48.8	47.8	0
Control			0	MI	1	M	High	65	67.5318	0	0	0	0	0	1	1	1	0	0	0	0	0	47.0357	46.3	47.8	0
Control			0	MI	1	M	Middle	55	58.2149	0	0	0	0	1	3	1	3	0	0	0	0	1	50.002	50.8	49.4	0
Control			0	MI	1	M	High	65	67.7262	1	10	5.57143	0	1	1	1	1	0	0	0	0	0	45.7123	46.3	45.4	0
Control			0	MI	1	M	High	65	68.5202	1	0	41.7	0	1	1	1	3	0	0	0	0	0	49.572	48.8	49.4	0
Control			0	MI	1	M	High	70	70.308	1	30	1.25	0	0	3	1	3	0	0	0	0	1	49.842	50.8	49.4	0
Control			0	MI	1	M	High	70	70.4175	0	0	0	1	1	1	2	2	0	0	1	1	0	48.2998	48.8	47.8	0
Control			1	MI	1	M	Middle	60	64.3888	1	0	82.5	0	1	3	2	2	1	0	0	1	0	47.954	48.8	47.8	0
Control			0	MI	0	M	Middle	50	52.386	0	0	0	0	1	2	2	1	0	0	0	2	0	39.844	41.1	40	0
Control			0	MI	1	M	University	75	75.2471	0	0	0	0	1	1	1	2	1	0	0	0	0	51.0271	50.8	51.1	0
Control			0	MI	1	M	University	65	69.0294	1	20	45.5	1	1	2	3	2	0	0	0	0	0	51.1077	50.8	51.1	0
Control			0	MI	1	M	University	65	65.4538	1	10	37	0	1	1	1	2	0	0	0	0	1	49.8996	50.8	49.4	0
Control			0	MI	1	M	None	70	72.0027	1	30	17.25	0	1	3	3	3	1	0	0	0	0	46.8782	46.3	47.8	0
Control			0	MI	1	M	Middle	55	59.2635	1	0	1.92181	0	1	3	3	3	0	0	0	0	0	50.1438	50.8	51.1	0
Control			0	MI	1	M	High	60	62.3409	1	20	8.4	0	1	1	2	1	0	0	0	0	0	47.1308	46.3	47.8	0
Control			0	MI	1	M	High	55	56.4107	1	10	22.1	0	1	3	3	3	0	0	0	0	0	49.9458	50.8	49.4	0
Control			0	MI	1	M	High	60	62.7625	1	20	7	0	1				0	0	0	0	0	48.3765	48.8	47.8	0
Control			0	MI	1	M	Elementary	65	69.9576	0	0	0	0	1	3	1	2	0	0	0	0	0	50.1701	50.8	51.1	0
Control			0	MI	1	M	High	65	67.5647	1	30	0.45	0	1	2	1	3	0	0	0	0	0	48.253	48.8	47.8	0
Control			0	MI	0	M	Middle	65	67.0883	1	20	7.6	1	1	1	1	2	0	0	0	0	0	45.9284	46.3	45.4	0
Control			0	MI	1	M	High	60	61.5332	1	30	1.2	1	1	2	1	1	0	0	1	0	0	49.0443	48.8	49.4	0
Control			0	MI	1	M	University	70	72.8159	0	0	0	0	1	3	3	3	0	0	0	0	0	50.0333	50.8	51.1	0
Control			0	MI	1	M	University	70	73.7194	0	0	0	0	1	2	1	3	0	0	0	0	0	46.614	46.3	45.4	0
Control			0	MI	1	M	High	70	73.3662	1	0	42	0	0				0	0	0	0	0	50.466	50.8	51.1	0
Control			0	MI	1	M	High	75	77.6181	1	5	25	0	1	2	2	2	0	0	0	0	0	47.8291	48.8	47.8	0
Control			0	MI	1	M	High	60	61.2567	1	5	22.2	1	1	1	2	1	0	0	0	0	0	42.3944	41.1	40	0
Control			0	MI	1	M	High	70	71.8877	1	5	44	0	0	1	3	3	0	0	1	0	1	49.9656	50.8	49.4	0
Control			0	MI	0	M	Middle	60	61.7139	1	10	17	1	1	1	3	3	1	0	1	0	0	45.9733	46.3	45.4	0
Control			0	MI	1	M	High	70	72.0958	1	20	14	0	1	1	3	2	0	0	0	0	0	51.4203	50.8	51.1	0
Control			0	MI	1	M	High	70	73.3936	1	0	37.8	1	1	1	2	1	0	0	0	0	0	48.9395	48.8	49.4	0
Control			0	MI	1	M	Middle	60	61.525	1	0	30.8	0	1	3	2	1	0	0	1	1	0	49.2218	48.8	49.4	0
Control			0	MI	1	M	University	55	57.191	1	0	21.6	0	1	3	1	3	0	0	0	0	0	50.1521	50.8	51.1	0
Control			1	MI	1	M	Elementary	75	77.2786	1	10	60	0	1	3	1	2	1	0	0	0	2	48.8461	48.8	49.4	0
Control			0	MI	1	M	Middle	60	64.8186	1	2	3.8	0	1	2	2	2	0	0	0	0	0	45.9491	46.3	45.4	0
Control			0	MI	1	M	University	60	62.9049	0	0	0	0	1	2	1	2	0	0	0	0	0	45.8089	46.3	45.4	0
Control			0	MI	1	M	High	60	60.3997	0	0	0	0	1	3	3	3	1	0	0	0	0	45.05	46.3	45.4	0
Control			0	MI	1	M	High	65	68.961	0	0	0	0	1	3	1	3	1	0	0	0	1	49.7148	48.8	49.4	0
Control			0	MI	1	M	High	75	75.0938	1	20	22.5	0	1	2	1	2	1	0	0	0	2	47.173	46.3	47.8	0
Control			0	MI	1	M	Middle	45	46.1519	1	0	28	0	1	3	2	1	0	0	1	0	0	52.1682	50.8	51.1	0
Control			0	MI	1	M	Elementary	75	76.0684	1	10	52	0	1	1	1	3	0	0	1	1	0	50.4089	50.8	51.1	0
Control			1	MI	0	M	High	70	70.0315	1	5	18.5	0	1	1	1	2	1	0	1	0	0	48.2231	48.8	47.8	0.1
Control			0	MI	1	M	High	55	57.0349	1	30	4	0	1	2	2	3	1	0	0	0	0	43.9125	41.1	45.4	0
Control			0	MI	1	M	University	65	66.9432	1	5	16.8	0	1	2	1	1	0	0	0	0	0	49.9111	50.8	49.4	0
Control			0	MI	0	M	None	65	69.1307	1	30	4.8	0	1	1	1	1	1	0	1	0	1	49.0699	48.8	49.4	0.1
Control			0	MI	1	M	Elementary	65	66.9952	1	0	38.25	0	1	1	2	1	1	0	0	0	0	49.8806	50.8	49.4	0
Control			0	MI	1	M	Middle	70	71.5866	1	0	23.5	0	1	3	2	2	0	0	1	1	0	49.7779	48.8	49.4	0
Control			0	MI	1	M	Elementary	65	66.8802	0	0	0	0	0	1	1	1	1	1	0	2	0	50.0632	50.8	51.1	0
Control			1	MI	1	M	University	75	78.9596	1	0	48	0	1	3	2	3	0	0	0	0	0	49.8854	50.8	49.4	0
Control			0	MI	1	M	University	75	79.1841	1	30	3.5	1	1	1	1	3	0	0	0	0	0	49.0301	48.8	49.4	0
Control			0	MI	1	M	Middle	70	73.7769	1	20	5.9	0	1	2	2	3	1	0	0	0	1	50.4014	50.8	51.1	0
Control			0	MI	1	M	Middle	65	66.6338	0	0	0	0	1	1	1	3	0	0	0	0	1	49.7973	48.8	49.4	0
Control			0	MI	1	M	Middle	70	74.204	1	0.5	123	0	1				1	0	1	0	1	47.7241	48.8	47.8	0
Control			0	MI	1	M	University	65	68.794	1	0	21.6	1	1	2	1	2	0	0	0	0	0	46.8249	46.3	45.4	0
Control			1	MI	1	M	Middle	75	78.5079	1	20	29	0	0	1	3	2	0	1	0	1	0	52.5468	50.8	51.1	0
Control			0	MI	1	M	University	75	75.3128	0	0	0	0	1	1	1	3	0	0	0	0	0	49.9914	50.8	49.4	0
Control			0	MI	1	M	Middle	60	64.4408	1	30	11	0	1	1	2	1	0	0	0	0	1	51.9056	50.8	51.1	0
Control			0	MI	1	M	University	65	66.8966	1	0	50	1	1	2	3	2	0	0	0	0	0	47.8136	48.8	47.8	0
Control			0	MI	1	M	High	65	65.8946	0	0	0	0	1	2	2	2	0	0	0	0	0	50.1255	50.8	51.1	0
Control			0	MI	1	M	High	75	78.319	1	20	10.5	0	1	2	3	2	1	0	0	0	1	47.2191	46.3	47.8	0
Control			0	MI	1	M	High	60	62.8063	0	0	0	0	1	3	2	2	0	0	0	0	0	48.1095	48.8	47.8	0
Control			0	MI	1	M	High	70	73.5031	1	30	10.5	0	1	2	1	2	0	0	1	0	0	49.1826	48.8	49.4	0
Control			0	MI	1	M	High	50	53.5442	1	0	27.75	1	1	3	1	3	0	0	0	0	0	49.6821	48.8	49.4	0
Control			0	MI	1	M	Elementary	65	68.5804	1	10	24.5	0	1	1	2	3	1	1	2	2	1	49.6279	48.8	49.4	0
Control			0	MI	1	M	High	60	61.1827	1	10	24	1	1	3	1	2	0	0	0	0	1	48.6051	48.8	49.4	0
Control			0	MI	1	M	Elementary	70	72.6297	1	20	2	0	1	2	2	3	1	0	0	0	0	51.2758	50.8	51.1	0
Control			0	MI	0	M	University	55	58.7023	1	0	16	0	1	3	3	3	0	0	0	0	0	49.6541	48.8	49.4	0
Control			0	MI	1	M	University	50	53.5879	1	10	44	1	1	3	3	3	0	0	0	0	0	49.261	48.8	49.4	0
Control			0	MI	1	M	Middle	55	55.9726	1	10	20.25	0	1	1	1	2	0	1	1	1	1	51.1227	50.8	51.1	0
Control			0	MI	1	M	Elementary	50	53.5852	1	0	19	1	1	1	3	2	1	0	0	0	2	52.4634	50.8	51.1	0
Control			0	MI	1	M	Elementary	70	70.0589	0	0	0	0	1	3	2	3	0	0	0	0	0	47.1158	46.3	47.8	0
Control			0	MI	1	M	High	65	68.4189	1	20	34.5	0	1	3	2	3	0	0	0	0	0	47.8135	48.8	47.8	0
Control			0	MI	0	M	Elementary	70	71.0226	1	0	96	0	1	1	2	1	0	0	1	2	1	44.6144	46.3	45.4	0.1
Control			0	MI	0	M	High	45	45.0678	0	0	0	0	1	1	2	1	0	0	0	0	0	50.3792	50.8	51.1	0
Control			0	MI	0	M	None	65	69.7604	0	0	0	0	0	1	1	1	1	0	1	1	0	47.9943	48.8	47.8	0
Control			0	MI	1	M	Elementary	70	71.8987	1	2	0.5	0	1	2	1	3	0	1	1	1	0	49.5684	48.8	49.4	0
Control			0	MI	1	M	Elementary	75	77.0212	0	0	0	0	1	2	2	3	0	0	0	0	1	50.0501	50.8	51.1	0
Control			0	MI	0	M	High	70	71.1212	1	30	26	0	1	1	1	1	1	0	0	0	1	45.746	46.3	45.4	0
Control			0	MI	1	M	University	70	74.2971	1	30	2.7	0	1	3	3	2	0	0	0	0	0	48.3866	48.8	47.8	0
Control			0	MI	1	M	Elementary	75	76.6215	0	0	0	0	1	1	1	2	0	0	0	0	0	51.0867	50.8	51.1	0
Control			0	MI	0	M	Middle	50	53.1088	0	0	0	0	1				0	1	0	1	0	50.0721	50.8	51.1	0
Control			0	MI	0	M	Middle	50	50.9514	0	0	0	0	1	3	3	2	0	0	0	0	0	50.0016	50.8	49.4	0
Control			0	MI	1	M	Middle	70	74.1465	1	0	40.5	0	1	1	1	2	1	0	0	0	0	46.1427	46.3	45.4	0
Control			0	MI	1	M	Middle	60	62.8255	1	30	7	1	1	2	2	2	0	0	1	1	0	45.2163	46.3	45.4	0
Control			0	MI	1	M	Elementary	70	71.2334	0	0	0	0	1	1	1	3	0	0	0	0	1	47.2261	46.3	47.8	0
Control			0	MI	1	M	Elementary	65	67.1102	1	30	0.45	0	1	1	1	3	0	1	1	1	1	51.4316	50.8	51.1	0
Control			0	MI	1	M	Elementary	70	74.1793	1	30	13	1	1	2	3	3	1	0	0	0	0	49.4515	48.8	49.4	0
Control			1	MI	1	M	High	75	75.8412	1	30	0.214286	0	1	2	2	3	0	0	0	0	0	49.9832	50.8	49.4	0
Control			0	MI	0	M	Elementary	60	63.4524	1	20	48	1	1	2	2	1	2	0	0	0	0	48.0182	48.8	47.8	0.1
Control			0	MI	1	M	High	75	78.3409	1	20	7	0	1	1	1	2	0	0	0	0	0	50.2435	50.8	51.1	0
Control			0	MI	1	M	High	65	69.3498	1	20	4.35	0	1	1	1	2	0	0	0	0	0	52.6072	50.8	51.1	0
Control			0	MI	1	M	Elementary	65	69.9685	1	2	36.75	0	1	1	2	2	0	0	1	0	0	49.963	50.8	49.4	0
Control			0	MI	1	M	High	60	60.9254	1	20	16	0	1	3	2	3	0	0	0	0	0	50.2272	50.8	51.1	0
Control			1	MI	1	M	Elementary	65	67.718	1	2	23	0	1	1	1	2	1	0	1	1	0	49.9536	50.8	49.4	0
Control			0	MI	1	M	High	60	63.1923	1	10	28	1	1	1	2	3	1	0	0	0	0	50.2691	50.8	51.1	0
Control			0	MI	1	M	University	65	68.2464	1	30	4	0	1	2	2	3	0	0	0	0	0	49.466	48.8	49.4	0
Control			0	MI	0	M	Middle	55	56.4736	1	0	42	0	1	2	3	1	0	0	2	0	0	49.7656	48.8	49.4	0
Control			0	MI	1	M	Middle	55	57.9521	1	30	0.75	0	1	2	2	2	1	0	0	0	2	49.2056	48.8	49.4	0
Control			0	MI	1	M	High	70	74.5708	1	30	8	1	1	1	2	2	0	0	0	0	0	48.687	48.8	49.4	0
Control			0	MI	1	M	University	45	48.3203	0	0	0	0	1	3	3	2	0	0	0	0	0	49.9759	50.8	49.4	0
Control			0	MI	1	M	High	70	74.987	1	2	51.3	0	1	1	1	1	0	0	0	0	1	49.8455	50.8	49.4	0
Control			0	MI	1	M	High	55	55.9589	1	0	19.5	0	1	3	2	3	0	0	0	0	0	48.5024	48.8	47.8	0
Control			0	MI	1	M	High	75	75.4935	0	0	0	0	1	2	2	1	0	0	0	0	0	48.2637	48.8	47.8	0
Control			0	MI	1	M	High	75	79.1814	1	10	21.5	0	1	3	2	2	1	0	0	0	0	48.9764	48.8	49.4	0
Control			1	MI	0	M	Elementary	70	71.3703	0	0	0	0	1	2	3	1	1	0	0	0	0	40.8989	41.1	40	0
Control			0	MI	0	M	Middle	65	67.9918	0	0	0	0	1	3	3	2	1	1	0	0	1	47.3042	46.3	47.8	0
Control			0	MI	1	M	Middle	60	62.0342	0	0	0	0	1	1	1	3	0	0	0	0	0	46.943	46.3	47.8	0
Control			0	MI	1	M	High	65	66.0507	1	30	0.9	1	1	2	2	1	0	0	0	0	1	52.2057	50.8	51.1	0
Control			0	MI	1	M	Elementary	65	66.935	0	0	0	0	1	2	1	2	0	0	0	2	1	48.4096	48.8	47.8	0
Control			0	MI	0	M	Elementary	65	69.4182	1	0	36.75	0	1	2	3	3	1	1	0	1	0	50.5776	50.8	51.1	0
Control			0	MI	1	M	Middle	65	65.6591	1	0	40.5	0	1	1	3	1	1	0	0	0	1	47.0243	46.3	47.8	0
Control			1	MI	1	M	High	70	71.4689	1	10	39.95	1	1	3	3	2	0	1	0	1	1	47.0705	46.3	47.8	0
Control			0	MI	1	M	Middle	50	54.371	1	0	40	0	1	3	2	1	1	0	0	0	2	49.3062	48.8	49.4	0
Control			0	MI	1	M	University	65	68.3368	0	0	0	0	1	1	1	2	0	0	0	0	0	49.4501	48.8	49.4	0
Control			0	MI	1	M	University	50	52.5065	0	0	0	0	1	3	2	1	0	0	0	0	0	49.993	50.8	49.4	0
Control			0	MI	1	M	Elementary	65	69.2101	0	0	0	0	1	1	1	1	0	0	0	0	0	47.6882	46.3	47.8	0
Control			0	MI	1	M	High	70	71.0582	1	10	55.5	1	1	1	1	2	0	1	0	0	2	48.5397	48.8	47.8	0
Control			0	MI	1	M	High	60	62.3436	1	0	66	0	1	2	2	1	0	0	0	0	0	51.4027	50.8	51.1	0
Control			0	MI	1	M	High	60	64.1095	1	1	24.3	1	1	2	2	3	0	0	0	0	1	48.975	48.8	49.4	0
Control			0	MI	1	M	Middle	65	69.6153	0	0	0	0	1	3	1	1	0	0	0	0	0	45.0428	46.3	45.4	0
Control			0	MI	1	M	Elementary	65	66.7652	1	30	3.6	0	1	2	1	3	0	0	0	0	2	49.2798	48.8	49.4	0
Control			0	MI	1	M	Elementary	70	74.6037	1	0	70	0	1	1	3	2	0	0	0	0	0	46.8308	46.3	47.8	0
Control			0	MI	1	M	Middle	50	54.5134	1	0	60	0	1	2	3	3	1	0	0	0	0	50.9921	50.8	51.1	0
Control			0	MI	1	M	High	60	64.9637	1	20	5	0	1	2	2	1	0	0	0	0	0	48.2191	48.8	47.8	0
Control			0	MI	1	M	University	70	73.076	1	10	0.5	0	1	3	3	2	1	0	0	0	2	51.1421	50.8	51.1	0
Control			0	MI	1	M	Middle	65	65.7577	1	0	46	0	1	1	2	3	1	0	0	0	0	47.4667	46.3	47.8	0
Control			0	MI	1	M	Middle	65	65.41	1	2	9	0	0	1	3	3	1	0	1	0	1	46.5406	46.3	45.4	0
Control			0	MI	1	M	Elementary	70	71.0417	1	0	56	0	1	1	3	2	1	0	2	2	0	46.8851	46.3	47.8	0
Control			0	MI	1	M	Elementary	75	75.6797	1	30	2	0	1	2	1	3	1	0	0	0	2	49.3062	48.8	49.4	0
Control			0	MI	1	M	Elementary	70	73.8042	1	10	23.1	1	1	3	3	3	0	0	0	0	0	49.9661	50.8	49.4	0
Control			0	MI	1	M	University	65	67.2416	1	5	42	0	1	3	2	1	0	0	0	0	0	51.388	50.8	51.1	0
Control			0	MI	1	M	High	65	65.3388	1	0	28.2	0	0	1	2	1	0	0	0	0	0	48.5624	48.8	47.8	0
Control			0	MI	1	M	Middle	60	61.5442	1	20	16.5	0	1	3	2	2	0	0	1	0	1	49.4906	48.8	49.4	0
Control			0	MI	1	M	High	65	65.2074	1	30	5	0	1	2	3	2	0	0	0	0	0	49.2486	48.8	49.4	0
Control			0	MI	1	M	Middle	65	69.5496	1	10	42	0	1	3	1	3	1	0	0	0	1	48.1566	48.8	47.8	0
Control			0	MI	1	M	Elementary	70	70.1875	0	0	0	0	1	2	1	2	1	1	0	1	2	51.0331	50.8	51.1	0
Control			0	MI	1	M	University	55	58.1875	1	5	12	1	1	2	1	3	0	0	1	0	1	49.1976	48.8	49.4	0
Control			0	MI	1	M	University	60	60.3587	1	0	19.5	0	1	3	2	2	0	0	0	0	0	49.8943	50.8	49.4	0
Control			0	MI	1	M	Middle	70	70.3162	1	0	39	0	1	3	2	2	0	0	0	0	0	47.7429	48.8	47.8	0
Control			0	MI	1	M	Middle	65	68.4873	1	0	21.5	0	1	3	2	2	0	0	2	2	0	48.2438	48.8	47.8	0
Control			1	MI	1	M	Elementary	70	72.1807	0	0	0	0	1	2	2	1	0	1	0	0	1	51.0619	50.8	51.1	0
Control			0	MI	1	M	Middle	55	57.5332	1	30	6.5	1	1	1	1	2	0	0	0	1	0	49.1661	48.8	49.4	0
Control			1	MI	1	M	University	75	75.9014	1	30	35	1	1	1	2	2	0	0	0	0	0	48.7413	48.8	49.4	0
Control			0	MI	0	M	Elementary	55	59.8576	1	2	46	0	1	1	1	3	0	2	0	0	2	48.313	48.8	47.8	0.1
Control			0	MI	1	M	Middle	55	58.1711	1	0	28.8	0	1	1	1	3	2	0	1	1	0	44.8159	46.3	45.4	0
Control			0	MI	1	M	High	65	68.575	1	0	38.25	0	1	2	3	1	0	0	0	0	0	48.2933	48.8	47.8	0
Control			0	MI	1	M	High	60	64.0684	1	20	10.5	0	1	2	1	2	1	0	1	0	2	45.5551	46.3	45.4	0
Control			0	MI	0	M	High	55	59.9699	0	0	0	0	1	2	1	2	0	0	0	0	0	49.7359	48.8	49.4	0
Control			0	MI	1	M	Middle	50	52.5832	0	0	0	0	1	2	3	2	0	0	0	0	0	47.4322	46.3	47.8	0
Control			0	MI	1	M	High	70	74.2998	1	10	32	1	1	2	1	2	1	0	0	0	0	51.3162	50.8	51.1	0
Control			0	MI	1	M	High	60	61.8344	1	30	1.8	1	1	2	2	2	0	0	0	0	0	50.466	50.8	51.1	0
Control			0	MI	1	M	University	70	73.6893	1	20	21.75	0	1	1	1	3	0	0	0	0	0	48.3269	48.8	47.8	0
Control			0	MI	1	M	University	60	62.4011	1	0	41	0	1	3	2	2	0	0	0	0	0	49.611	48.8	49.4	0
Control			0	MI	1	M	High	60	61.7741	1	20	4.4	0	1	3	2	3	0	0	0	0	0	45.0846	46.3	45.4	0
Control			0	MI	1	M	Middle	75	78.2998	0	0	0	0	1	1	1	1	0	0	0	0	1	47.4507	46.3	47.8	0
Control			1	MI	0	M	None	65	67.1348	1	30	36	0	1	1	2	3	1	1	0	1	2	46.4728	46.3	45.4	0
Control			0	MI	1	M	Elementary	70	70.1793	1	10	17.5	0	1	1	1	3	2	0	0	0	1	51.411	50.8	51.1	0
Control			0	MI	1	M	Elementary	65	65.1006	0	0	0	0	1	3	3	3	1	0	0	2	0	45.2442	46.3	45.4	0
Control			0	MI	1	M	High	70	73.4237	1	30	23	0	1	1	3	1	0	0	0	0	0	50.2691	50.8	51.1	0
Control			0	MI	1	M	Middle	50	51.3511	1	0	27	0	1	2	1	2	0	0	0	0	0	48.7476	48.8	49.4	0
Control			0	MI	1	M	Middle	40	42.1164	1	1	15.3	0	1	2	3	2	1	0	0	0	2	51.0003	50.8	51.1	0
Control			0	MI	1	M	Middle	60	60.4791	1	0	6.75	0	1	1	3	2	1	0	0	0	2	46.5178	46.3	45.4	0
Control			0	MI	1	M	Middle	75	75.7919	1	30	1.5	1	1	2	1	2	0	0	0	0	1	52.5573	50.8	51.1	0
Control			0	MI	1	M	University	65	69.6509	1	10	40	0	1	3	2	3	0	0	0	0	0	49.9256	50.8	49.4	0
Control			0	MI	1	M	Middle	75	75.1513	1	30	4.25	0	1	1	1	3	0	0	0	0	0	47.6882	46.3	47.8	0
Control			0	MI	0	M	Middle	65	66.3354	0	0	0	0	1	1	3	3	0	0	0	0	0	49.3816	48.8	49.4	0.1
Control			0	MI	0	M	Elementary	75	76.9747	1	0	61	0	1	1	1	2	0	1	0	0	2	49.6678	48.8	49.4	0
Control			0	MI	1	M	University	70	70.5845	1	30	6.2	1	1	2	2	1	0	0	0	0	1	51.3464	50.8	51.1	0
Control			0	MI	1	M	University	75	76.7091	0	0	0	0	0	2	1	3	0	0	0	0	0	47.671	46.3	47.8	0
Control			0	MI	1	M	High	65	69.7194	1	20	14.5	1	1	1	1	2	0	0	0	0	1	47.1129	46.3	47.8	0
Control			0	MI	1	M	Elementary	65	69.6153	1	30	10.5	0	1	2	3	3	1	2	0	1	2	50.206	50.8	51.1	0
Control			0	MI	1	M	High	55	55.0938	0	0	0	0	1	3	2	2	1	0	0	0	2	46.5034	46.3	45.4	0
Control			0	MI	1	M	Middle	70	70.5325	1	0	40.5	0	1	1	1	2	2	0	1	1	0	47.278	46.3	47.8	0
Control			1	MI	1	M	Elementary	70	70.6749	1	30	10.5	0	0	2	3	3	0	0	0	0	1	52.4634	50.8	51.1	0
Control			0	MI	1	M	High	60	64.0301	0	0	0	0	1	1	1	3	0	0	0	0	0	50.7146	50.8	51.1	0
Control			0	MI	0	M	Middle	60	62.5763	1	1	44	0	1	3	3	3	0	0	1	2	0	45.4825	46.3	45.4	0.1
Control			0	MI	1	M	High	60	60.9993	1	20	10	1	1	1	2	2	0	0	0	0	1	52.1893	50.8	51.1	0
Control			0	MI	1	M	Middle	55	55.781	1	0	28.5	0	1	2	2	1	1	0	1	0	0	47.0934	46.3	47.8	0
Control			0	MI	1	M	High	55	58.2998	0	0	0	0	0	3	2	3	2	0	2	1	0	47.606	46.3	47.8	0
Control			0	MI	1	M	Middle	65	69.7905	1	20	11.5	0	1	2	2	2	0	0	0	0	0	47.0087	46.3	47.8	0
Control			0	MI	1	M	High	70	70.2149	1	5	11.5	0	1	2	1	3	0	0	1	1	0	48.2777	48.8	47.8	0
Control			1	MI	1	M	None	70	72.0958	1	2	53	0	1	3	1	3	0	0	1	0	0	49.6909	48.8	49.4	0
Control			0	MI	1	M	High	70	71.5318	1	20	27	0	1	2	3	2	0	0	0	0	0	50.7913	50.8	51.1	0
Control			0	MI	1	M	Middle	55	57.8015	1	0	32.25	0	0	3	1	2	0	0	0	0	0	49.0932	48.8	49.4	0
Control			0	MI	0	M	Elementary	55	59.373	0	0	0	0	1	3	1	1	0	0	0	2	0	37.0689	41.1	40	0
Control			0	MI	1	M	University	60	64.4134	1	20	23.65	1	1	2	2	3	0	0	0	0	0	48.9585	48.8	49.4	0
Control			0	MI	1	M	Elementary	65	68.2546	0	0	0	1	1	2	2	3	0	0	0	0	1	46.2207	46.3	45.4	0
Control			0	MI	1	M	None	70	72.2491	1	0	15.6	0	1	1	1	1	0	1	0	1	1	47.1744	46.3	47.8	0
Control			1	MI	1	M	High	70	74.8036	0	0	0	0	1	2	1	2	0	0	0	0	0	51.1579	50.8	51.1	0
Control			0	MI	1	M	High	70	71.0609	0	0	0	0	0	2	1	3	0	0	0	0	0	45.086	46.3	45.4	0
Control			0	MI	0	M	University	60	61.5633	1	1	35.25	1	1	2	2	3	0	0	1	0	0	50.801	50.8	51.1	0
Control			0	MI	1	M	High	75	78.7296	1	30	4.4	0	1	1	1	1	0	0	0	0	0	49.6924	48.8	49.4	0
Control			0	MI	1	M	University	75	75.7892	1	30	5.25	0	1	2	2	2	0	0	0	0	0	47.034	46.3	47.8	0
Control			0	MI	0	M	Middle	70	74.8227	1	20	52	0	1	1	2	2	0	0	0	0	0	49.6796	48.8	49.4	0
Control			0	MI	1	M	Elementary	75	75.1704	1	20	26.25	0	1	2	1	1	2	0	2	1	0	45.5007	46.3	45.4	0
Control			0	MI	1	M	Elementary	70	71.8631	0	0	0	0	0	2	2	3	0	0	0	0	2	51.5782	50.8	51.1	0
Control			0	MI	1	M	Elementary	65	65.8809	1	0	46	0	1	3	2	2	0	0	0	0	1	44.4498	41.1	45.4	0
Control			0	MI	1	M	Elementary	75	75.4031	1	10	20	0	1	1	2	1	0	0	0	0	0	49.6388	48.8	49.4	0
Control			0	MI	0	M	Elementary	70	74.935	1	0	61	0	1	3	2	3	0	0	0	0	0	49.2006	48.8	49.4	0
Control			1	MI	0	M	Elementary	60	63.0773	0	0	0	0	1	3	3	1	1	0	1	0	1	48.0122	48.8	47.8	0
Control			0	MI	1	M	University	55	56.8049	0	0	0	1	0				0	0	0	0	0	53.2139	50.8	51.1	0
Control			1	MI	1	M	High	70	72.6708	0	0	0	0	1	2	2	3	0	0	0	0	0	47.1652	46.3	47.8	0
Control			0	MI	1	M	High	70	72.731	0	0	0	0	0	2	1	2	0	0	0	0	0	45.8405	46.3	45.4	0
Control			0	MI	1	M	Middle	70	70.9733	0	0	0	0	1	2	2	2	0	0	0	0	1	47.5537	46.3	47.8	0
Control			0	MI	1	M	High	75	75.9918	1	30	2	1	1	2	1	2	1	0	1	0	0	51.3162	50.8	51.1	0
Control			0	MI	1	M	Middle	65	65.2512	1	0	60	0	1	3	2	3	1	0	0	0	2	49.1282	48.8	49.4	0
Control			0	MI	0	M	Middle	65	69.9959	1	20	45	0	1	2	1	2	1	2	2	2	2	47.8909	48.8	47.8	0.1
Control			1	MI	1	M	University	65	69.9685	1	30	0.6	1	1	2	3	3	0	0	0	0	1	48.3347	48.8	47.8	0
Control			0	MI	1	M	Middle	60	61.5524	1	0	36	0	1	2	2	1	0	0	0	0	0	45.917	46.3	45.4	0
Control			0	MI	1	M	Elementary	75	78.8611	1	20	9.25	0	0	2	1	1	1	1	0	1	1	51.4248	50.8	51.1	0
Control			0	MI	1	M	Middle	70	70.0397	1	5	37	0	1	1	1	2	1	0	0	0	2	48.3535	48.8	47.8	0
Control			0	MI	1	M	University	50	52.1013	1	0	18	0	1	1	1	3	0	0	0	0	0	48.9215	48.8	49.4	0
Control			1	MI	1	M	Elementary	70	72.7146	1	10	54	0	1	3	3	1	1	1	0	0	2	49.0685	48.8	49.4	0
Control			0	MI	1	M	Middle	70	73.3635	1	0	24	0	1	1	3	3	0	0	0	0	0	46.186	46.3	45.4	0
Control			0	MI	1	M	High	60	62.2149	1	0.5	66	1	1	1	1	1	0	0	1	1	0	51.0611	50.8	51.1	0
Control			0	MI	1	M	Middle	55	57.922	1	0	24.3203	0	1	1	2	2	0	0	1	0	0	46.6881	46.3	45.4	0
Control			0	MI	0	M	Elementary	55	59.5373	1	0	37.8	0	1	2	3	1	1	0	0	0	2	49.6668	48.8	49.4	0
Control			0	MI	1	M	High	65	65.6728	0	0	0	0	0	1	1	1	0	0	0	0	0	45.9257	46.3	45.4	0
Control			0	MI	0	M	Middle	65	69.514	1	0	31.2	1	1	1	2	2	0	1	0	1	1	47.9812	48.8	47.8	0
Control			0	MI	1	M	High	70	72.7994	1	2	76.5	0	0	3	2	2	0	0	0	0	0	53.1265	50.8	51.1	0
Control			0	MI	1	M	University	60	62.2888	1	5	35	1	1				0	0	0	0	0	50.206	50.8	51.1	0
Control			0	MI	1	M	High	50	52.9446	1	20	7.8	0	1	3	3	3	0	0	0	0	0	48.3782	48.8	47.8	0
Control			0	MI	1	M	Middle	55	59.2389	1	10	26	0	1	3	1	1	0	0	0	0	0	45.8736	46.3	45.4	0
Control			0	MI	0	M	University	60	64.575	1	20	14.2	1	1	1	1	1	0	0	0	0	0	50.4511	50.8	51.1	0
Control			0	MI	1	M	High	50	53.6126	1	10	10	1	1	2	1	1	1	0	1	0	0	45.086	46.3	45.4	0
Control			0	MI	1	M	High	55	59.8248	1	20	7.5	1	1	2	3	3	0	0	0	0	0	50.0051	50.8	49.4	0
Control			0	MI	1	M	Middle	55	56.501	1	0	38	0	1	3	2	3	1	0	1	1	1	50.79	50.8	51.1	0
Control			0	MI	1	M	None	55	59.9096	0	0	0	0	1	3	3	3	1	2	0	1	1	48.3622	48.8	47.8	0
Control			0	MI	1	M	University	65	69.9466	1	30	0.25	0	1	1	2	1	0	0	0	0	0	49.8947	50.8	49.4	0
Control			0	MI	0	M	High	75	76.3258	0	0	0	0	1	3	1	2	1	0	1	0	1	46.9451	46.3	47.8	0
Control			0	MI	1	M	University	70	73.5113	1	20	30	0	1	3	3	2	0	0	0	0	1	49.7749	48.8	49.4	0
Control			0	MI	0	M	Middle	70	70.1739	0	0	0	0	1	1	1	2	1	0	1	0	0	44.5893	46.3	45.4	0.1
Control			0	MI	1	M	Elementary	65	67.8522	1	10	15.5	0	1	2	1	2	0	1	0	0	1	46.2387	46.3	45.4	0
Control			0	MI	1	M	High	65	69.243	0	0	0	0	1	2	1	3	0	0	0	0	0	46.5234	46.3	45.4	0
Control			0	MI	1	M	High	45	49.4346	1	0	36	0	1	3	3	2	1	0	1	1	0	45.5551	46.3	45.4	0
Control			0	MI	1	M	Middle	50	54.6585	1	0	28.5	0	1				0	0	1	0	0	50.323	50.8	51.1	0
Control			1	MI	1	M	University	75	76.5421	0	0	0	1	1	3	1	3	0	0	0	0	0	51.4049	50.8	51.1	0
Control			0	MI	1	M	University	65	66.2532	1	20	21.6	0	1	3	2	3	0	0	0	0	0	44.7444	46.3	45.4	0
Control			0	MI	0	M	University	75	78.3135	0	0	0	0	1	2	3	2	0	0	0	0	0	44.4029	41.1	45.4	0
Control			0	MI	1	M	High	75	78.5517	1	0	57	0	1	2	2	1	0	0	0	0	1	45.5	46.3	45.4	0
Control			0	MI	1	M	Middle	65	69.514	1	30	0.5	0	1	2	1	3	0	0	0	0	0	51.0903	50.8	51.1	0
Control			0	MI	1	M	Elementary	55	57.0322	1	0	17.5	1	1	2	2	3	1	0	1	0	1	41.8229	41.1	40	0
Control			0	MI	1	M	Middle	75	78.527	0	0	0	0	1	2	3	3	0	0	0	0	0	49.8274	50.8	49.4	0
Control			0	MI	0	M	Elementary	70	73.7139	1	30	11	0	1	3	2	3	2	0	2	1	1	45.2404	46.3	45.4	0
Control			0	MI	1	M	High	70	74.8912	1	2	24.5	0	1	2	3	1	0	0	0	0	1	50.9371	50.8	51.1	0
Control			0	MI	1	M	Middle	65	68.2738	0	0	0	0	0	1	3	3	0	0	0	0	0	47.6343	46.3	47.8	0
Control			0	MI	0	M	High	65	67.2334	1	20	35	0	1	1	2	2	0	0	0	0	0	42.5355	41.1	40	0
Control			0	MI	1	M	University	70	73.3415	1	0	30.3	0	1	1	1	1	0	0	0	0	0	43.878	41.1	45.4	0
Control			1	MI	1	M	Middle	75	78.2971	0	0	0	0	0	1	1	1	0	0	1	1	1	49.9046	50.8	49.4	0
Control			0	MI	1	M	University	55	56.961	1	20	30	1	1	1	2	2	0	0	0	0	0	48.2371	48.8	47.8	0
Control			0	MI	1	M	Middle	65	65.9877	0	0	0	0	1	3	2	1	1	0	0	0	2	48.1493	48.8	47.8	0
Control			0	MI	1	M	Middle	65	65.9083	1	30	0.5	0	1	1	1	3	1	0	0	0	2	45.8631	46.3	45.4	0
Control			0	MI	1	M	High	70	71.0363	0	0	0	0	1	1	1	2	1	0	1	0	1	48.0254	48.8	47.8	0
Control			0	MI	0	M	Middle	70	72.9008	1	30	29	0	1	3	1	3	0	0	0	0	1	50.9218	50.8	51.1	0
Control			0	MI	1	M	High	70	74.5243	1	30	6.5	0	1	2	1	3	0	0	0	0	1	51.9233	50.8	51.1	0
Control			0	MI	1	M	Elementary	65	67.1376	1	20	71	0	1	1	2	2	0	0	0	0	0	52.2153	50.8	51.1	0
Control			0	MI	1	M	University	65	68.0876	1	20	7	0	1	1	3	3	1	0	1	1	2	46.5689	46.3	45.4	0
Control			0	MI	1	M	Middle	75	75.0527	1	0	30	0	1	1	1	1	0	0	0	0	0	53.0944	50.8	51.1	0
Control			0	MI	1	M	Middle	65	68.6352	1	0	42.5	0	1	1	1	3	0	0	1	0	0	47.8567	48.8	47.8	0
Control			0	MI	1	M	University	70	71.7344	1	0	75	1	1	3	2	3	0	0	0	0	0	44.8893	46.3	45.4	0
Control			0	MI	1	M	High	55	57.9275	0	0	0	1	1	3	3	3	0	0	0	0	0	52.4598	50.8	51.1	0
Control			0	MI	1	M	University	70	73.4538	1	20	25.2	0	1	1	1	3	0	0	0	0	0	49.1216	48.8	49.4	0
Control			0	MI	0	M	High	60	63.1677	1	10	32.4	0	1	1	1	2	1	0	0	0	2	50.7844	50.8	51.1	0
Control			0	MI	1	M	High	60	60.7611	0	0	0	0	1	3	2	3	0	0	0	0	0	52.4299	50.8	51.1	0
Control			0	MI	1	M	High	60	61.3169	0	0	0	0	1	2	1	3	1	0	0	1	1	48.5571	48.8	47.8	0
Control			0	MI	1	M	High	65	68.5941	1	20	28	1	1	1	3	1	1	0	1	0	1	45.8908	46.3	45.4	0
Control			0	MI	1	M	University	60	63.5483	1	20	38.5	0	1	1	1	2	0	0	0	0	0	45.482	46.3	45.4	0
Control			0	MI	1	M	University	55	59.1622	0	0	0	0	0	2	3	3	0	0	0	0	0	49.0157	48.8	49.4	0
Control			0	MI	1	M	Middle	60	60.0137	1	0	46	1	1	2	1	3	1	0	0	0	0	45.6205	46.3	45.4	0
Control			0	MI	1	M	Middle	60	64.9884	1	0	49	0	1	3	3	2	1	0	0	0	0	48.8211	48.8	49.4	0
Control			0	MI	1	M	Middle	40	41.2539	1	0	6.57143	0	1	1	3	1	0	0	0	0	1	49.8659	50.8	49.4	0
Control			1	MI	0	M	Elementary	60	62.2259	1	5	61.5	1	1	1	1	2	0	0	0	0	0	44.6962	46.3	45.4	0
Control			0	MI	1	M	Middle	65	68.3915	1	10	42	0	1	2	2	3	0	0	1	0	0	46.943	46.3	47.8	0
Control			0	MI	1	M	High	65	69.1554	1	5	92	1	1	2	1	1	0	0	0	0	0	52.0788	50.8	51.1	0
Control			0	MI	1	M	Middle	55	58.3956	1	20	20	0	1	2	3	2	0	0	1	1	0	49.6562	48.8	49.4	0
Control			0	MI	0	M	None	70	74.6146	1	0	48.75	0	1	2	3	2	0	1	0	0	1	45.7166	46.3	45.4	0
Control			0	MI	1	M	High	75	76.7255	1	30	0.314286	0	1	1	3	3	0	0	0	0	0	51.7691	50.8	51.1	0
Control			0	MI	1	M	High	65	66.2998	1	5	19.5	0	1	2	2	1	0	0	0	0	0	49.8179	48.8	49.4	0
Control			0	MI	1	M	High	55	58.0315	1	10	14.4	1	1	3	3	2	1	0	2	2	0	51.2818	50.8	51.1	0
Control			0	MI	0	M	None	70	71.3128	1	5	37.5	0	1	2	1	1	0	1	0	1	1	47.0443	46.3	47.8	0
Control			0	MI	1	M	High	50	50.7734	1	0	35	0	1	1	1	1	0	0	0	0	0	52.205	50.8	51.1	0
Control			0	MI	1	M	Middle	70	74.4668	1	10	63	1	0	2	2	3	1	0	0	0	1	49.7955	48.8	49.4	0
Control			1	MI	1	M	Elementary	75	78.2231	1	0	43.5	0	1	2	2	3	0	0	0	0	0	49.9701	50.8	49.4	0
Control			0	MI	1	M	High	55	59.7947	1	0	73.5	0	1	1	2	1	1	0	0	0	2	46.4912	46.3	45.4	0
Control			1	MI	1	M	Middle	75	75.0992	0	0	0	0	1	2	1	3	0	0	0	0	0	47.0357	46.3	47.8	0
Control			0	MI	1	M	High	70	70.4778	1	10	29.25	1	1	1	2	1	0	0	0	0	0	52.4871	50.8	51.1	0
Control			0	MI	1	M	Elementary	55	57.5469	1	0	29.25	0	1	1	1	2	0	0	0	0	0	48.5574	48.8	47.8	0
Control			1	MI	1	M	Middle	70	73.2348	1	0	58	0	1	3	1	3	0	0	0	0	1	48.305	48.8	47.8	0
Control			0	MI	1	M	University	75	75.4743	1	30	2.75	0	1	1	1	1	0	0	0	0	0	46.1343	46.3	45.4	0
Control			0	MI	1	M	Middle	50	52.5503	1	30	3	0	1	2	3	1	1	0	0	0	2	44.9047	46.3	45.4	0
Control			1	MI	1	M	High	55	59.0007	1	30	1	1	1	3	2	3	0	0	0	0	0	40.1214	41.1	40	0
Control			0	MI	1	M	Elementary	65	66.59	1	20	50	0	1	1	2	1	1	0	0	2	1	47.8136	48.8	47.8	0
Control			0	MI	1	M	Elementary	70	70.3792	0	0	0	0	1	1	3	1	1	0	1	0	1	46.8249	46.3	45.4	0
Control			0	MI	1	M	Elementary	70	71.8741	0	0	0	0	1	2	1	3	0	0	0	2	0	50.4382	50.8	51.1	0
Control			0	MI	1	M	High	75	77.8782	0	0	0	0	0	1	1	2	0	0	0	0	0	48.4974	48.8	47.8	0
Control			0	MI	1	M	Elementary	55	55.1157	1	0	0.624179	1	1	3	2	3	1	2	0	2	1	53.1494	50.8	51.1	0
Control			0	MI	1	M	Middle	45	47.4661	1	0	3.2	0	0	2	3	2	1	0	0	0	2	50.1093	50.8	51.1	0
Control			0	MI	1	M	None	65	68.2355	1	0	59.6	0	1	2	3	3	0	2	0	1	0	49.7005	48.8	49.4	0
Control			0	MI	1	M	Middle	50	52.9993	0	0	0	0	1	3	3	2	0	0	0	0	0	49.261	48.8	49.4	0
Control			0	MI	1	M	None	70	72.1123	1	20	70	0	1	1	1	3	1	0	1	0	2	46.7082	46.3	45.4	0
Control			0	MI	0	M	Elementary	50	52.5832	1	0	18	0	0	3	3	2	1	0	0	0	0	43.9245	41.1	45.4	0
Control			1	MI	1	M	University	75	77.4346	0	0	0	0	1	2	1	2	0	0	0	0	0	52.6406	50.8	51.1	0
Control			0	MI	0	M	University	65	66.9213	1	0	7.5	0	1	1	2	3	0	0	0	0	0	45.746	46.3	45.4	0
Control			0	MI	1	M	Elementary	75	76.9446	1	10	18.4	0	1	1	1	2	1	0	1	1	0	48.3875	48.8	47.8	0
Control			0	MI	1	M	High	65	69.4483	1	10	82.25	1	1	1	2	3	0	0	0	0	0	47.527	46.3	47.8	0
Control			0	MI	1	M	Middle	55	56.3203	0	0	0	0	0	1	1	1	0	0	0	0	1	47.8746	48.8	47.8	0
Control			1	MI	0	M	University	65	67.5127	0	0	0	0	1	3	1	2	0	0	0	0	0	50.4857	50.8	51.1	0.1
Control			0	MI	0	M	High	65	66.6612	1	20	10	0	1	1	1	2	0	0	0	0	0	45.584	46.3	45.4	0
Control			1	MI	1	M	Middle	65	66.5599	1	10	24.75	0	1	1	2	1	2	0	1	1	2	49.8215	48.8	49.4	0
Control			0	MI	1	M	Elementary	65	65.8645	1	20	21	0	1	1	1	3	2	0	2	2	0	45.0464	46.3	45.4	0
Control			0	MI	1	M	Middle	60	61.8481	1	10	21	0	1	2	2	3	1	0	0	0	2	47.1372	46.3	47.8	0
Control			0	MI	0	M	Middle	60	63.154	1	0	47	1	1	2	2	2	0	0	0	0	1	47.6255	46.3	47.8	0
Control			0	MI	1	M	Middle	60	62.3518	0	0	0	0	1	2	1	2	0	0	0	0	0	51.241	50.8	51.1	0
Control			0	MI	1	M	University	75	75.7372	1	30	6	0	1	1	2	2	0	0	0	0	0	48.924	48.8	49.4	0
Control			0	MI	0	M	High	55	58.5708	0	0	0	0	1	1	1	3	1	0	0	0	0	44.0751	41.1	45.4	0
Control			0	MI	1	M	Middle	70	73.577	1	20	33	1	1	2	2	1	0	0	0	0	1	43.4463	41.1	40	0
Control			0	MI	1	M	University	75	76.4408	1	5	30.5	1	1	2	2	1	1	0	0	0	1	48.7782	48.8	49.4	0
Control			0	MI	0	M	Elementary	60	63.6852	1	0	28.25	0	1	1	3	2	1	2	0	0	1	47.1434	46.3	47.8	0
Control			0	MI	1	M	University	75	76.3285	0	0	0	0	1	1	2	3	0	0	0	0	1	51.3265	50.8	51.1	0
Control			0	MI	0	M	High	55	59.781	1	10	20.25	1	1	2	1	2	0	0	0	0	1	47.0862	46.3	47.8	0
Control			0	MI	1	M	High	70	71.5099	1	10	30.75	1	1	1	1	2	0	0	0	0	0	52.0845	50.8	51.1	0
Control			0	MI	0	M	Elementary	70	70.3491	0	0	0	0	1	1	1	1	1	0	0	0	2	46.0382	46.3	45.4	0
Control			0	MI	1	M	High	75	76.9035	1	10	33.75	0	1	3	2	3	0	0	0	0	1	46.6393	46.3	45.4	0
Control			0	MI	1	M	Middle	60	61.3251	0	0	0	0	0	2	3	3	0	0	0	0	0	49.945	50.8	49.4	0
Control			0	MI	0	M	High	60	62.8693	1	0	27	0	1	2	2	3	1	0	0	0	0	49.1975	48.8	49.4	0
Control			0	MI	1	M	Middle	55	58.59	1	10	29	0	1	1	1	2	1	0	0	2	1	45.6487	46.3	45.4	0
Control			0	MI	1	M	Elementary	65	68.6571	0	0	0	0	1	3	1	3	1	0	0	0	0	45.5371	46.3	45.4	0
Control			0	MI	0	M	High	50	53.358	1	10	26	1	1	2	3	2	0	0	0	0	0	50.5243	50.8	51.1	0
Control			0	MI	1	M	Elementary	70	71.7207	1	10	38.25	0	1	1	1	1	0	0	1	1	0	48.1493	48.8	47.8	0
Control			0	MI	1	M	Elementary	50	50.8802	1	0	19	0	1	3	1	1	1	0	0	0	0	49.1708	48.8	49.4	0
Control			1	MI	1	M	High	70	73.9466	1	20	12.8	0	1	1	1	1	0	0	0	1	1	48.5804	48.8	47.8	0
Control			0	MI	1	M	Elementary	70	71.2772	0	0	0	0	1	3	3	3	0	1	0	0	1	49.9849	50.8	49.4	0
Control			1	MI	0	M	University	65	69.2813	0	0	0	0	1	2	1	3	0	0	0	0	0	50.4629	50.8	51.1	0
Control			0	MI	1	M	University	65	65.6509	0	0	0	0	1	3	3	3	0	0	0	0	0	48.3231	48.8	47.8	0
Control			0	MI	1	M	High	65	69.9795	1	20	34	1	1	3	1	2	0	0	0	0	0	49.9858	50.8	49.4	0
Control			0	MI	1	M	University	75	77.0157	1	30	4.8	0	1	3	1	1	1	0	0	0	1	45.0032	46.3	45.4	0
Control			0	MI	1	M	Middle	55	56.4901	0	0	0	0	1	3	3	3	0	0	0	0	0	48.2457	48.8	47.8	0
Control			0	MI	0	M	Middle	55	55.6496	0	0	0	0	1	2	3	2	0	0	0	0	0	44.2904	41.1	45.4	0
Control			0	MI	0	M	Elementary	55	58.861	0	0	0	0	1	2	2	2	2	0	2	1	0	44.5469	46.3	45.4	0
Control			0	MI	1	M	Elementary	60	62.4203	0	0	0	0	1	3	2	1	0	0	1	0	0	50.4197	50.8	51.1	0
Control			0	MI	1	M	High	60	60.6242	1	30	15.5	0	1	1	2	1	0	0	0	0	0	49.4275	48.8	49.4	0
Control			0	MI	1	M	University	55	55.2882	1	10	15	1	1	2	3	1	0	0	0	0	0	46.242	46.3	45.4	0
Control			1	MI	0	M	Middle	60	63.9261	1	2	22.5	0	1	3	2	3	1	0	1	0	1	44.1386	41.1	45.4	0
Control			1	MI	1	M	University	75	77.7796	1	30	17	1	1	2	2	1	0	0	0	0	0	48.1493	48.8	47.8	0
Control			0	MI	1	M	High	65	67.6578	1	2	17.6	0	1	1	3	1	0	0	0	0	0	48.1934	48.8	47.8	0
Control			0	MI	1	M	Middle	65	67.6249	1	0	36.75	0	1	1	2	3	1	0	1	0	0	51.9281	50.8	51.1	0
Control			1	MI	1	M	Elementary	65	65.8809	1	20	13.8	0	1	1	2	3	0	0	1	0	0	45.8774	46.3	45.4	0
Control			0	MI	1	M	High	60	64.4709	1	20	16.5	1	1	1	3	3	0	0	0	0	1	51.0105	50.8	51.1	0
Control			0	MI	1	M	Elementary	70	73.2622	0	0	0	0	1	1	3	1	2	0	2	1	0	51.1871	50.8	51.1	0
Control			1	MI	1	M	Middle	70	71.9808	1	0.5	54	0	1	2	1	2	0	0	0	0	0	48.2998	48.8	47.8	0
Control			1	MI	1	M	High	65	66.1875	0	0	0	0	1	1	1	2	0	0	0	0	1	47.0584	46.3	47.8	0
Control			0	MI	0	M	High	75	76.0219	1	2	43.5	0	1	1	2	3	0	0	0	0	0	49.005	48.8	49.4	0.1
Control			0	MI	1	M	Middle	65	65.9932	1	0	57.5	0	1	3	1	3	0	1	0	0	1	49.1661	48.8	49.4	0
Control			0	MI	0	M	High	50	53.7632	0	0	0	0	0	3	3	2	0	0	0	0	0	42.5688	41.1	40	0
Control			0	MI	1	M	Middle	65	69.065	1	2	67.5	0	1	3	3	2	1	0	0	0	0	43.5733	41.1	45.4	0
Control			0	MI	1	M	Middle	65	69.0869	1	30	21	0	1	3	2	3	1	0	1	0	1	51.6142	50.8	51.1	0
Control			1	MI	1	M	University	70	73.5797	0	0	0	0	1	1	2	2	0	0	0	0	0	50.3157	50.8	51.1	0
Control			0	MI	1	M	Middle	60	63.8549	1	0	1.95	0	1	3	2	2	0	0	1	0	0	50.5382	50.8	51.1	0
Control			0	MI	1	M	High	50	50.5845	1	0	51	0	1	3	3	1	1	0	0	0	2	48.3041	48.8	47.8	0
Control			0	MI	1	M	Elementary	65	65.7303	1	0	31.75	1	1	1	3	2	2	0	0	0	1	50.8272	50.8	51.1	0
Control			0	MI	1	M	Middle	65	65.3525	1	20	1.35714	0	1	1	2	2	1	0	0	0	1	48.0791	48.8	47.8	0
Control			1	MI	1	M	University	60	62.2341	0	0	0	0	1	2	3	3	0	0	0	0	0	48.5473	48.8	47.8	0
Control			0	MI	1	M	Middle	65	65.3552	1	0	39.75	1	1	1	3	2	0	0	0	0	1	49.2251	48.8	49.4	0
Control			0	MI	1	M	University	65	69.9192	1	20	37.5	0	1	1	1	2	0	0	0	0	0	49.3459	48.8	49.4	0
Control			0	MI	1	M	High	70	71.8494	1	20	31	0	1	2	1	3	0	0	0	0	0	48.2618	48.8	47.8	0
Control			0	MI	1	M	Middle	55	59.5674	1	0	19.5	0	1	3	2	2	0	0	0	0	0	48.3642	48.8	47.8	0
Control			0	MI	1	M	Elementary	75	76.7557	1	10	19.5	0	1	2	2	3	1	1	1	0	2	45.0215	46.3	45.4	0
Control			0	MI	1	M	High	65	68.5229	1	0	26.95	1	1	2	2	3	1	0	0	0	0	47.5992	46.3	47.8	0
Control			0	MI	1	M	Middle	55	59.3402	0	0	0	0	1	2	2	3	0	0	1	1	0	48.6101	48.8	49.4	0
Control			0	MI	0	M	Elementary	55	57.4949	1	0	33.2	0	1	2	3	1	0	0	0	0	0	50.308	50.8	51.1	0
Control			0	MI	1	M	Middle	60	62.0698	1	0	46	0	1	2	1	3	1	0	0	0	0	45.6281	46.3	45.4	0
Control			0	MI	1	M	Middle	60	63.0089	1	0	52.5	0	1	2	2	1	1	0	0	0	1	46.956	46.3	47.8	0
Control			0	MI	1	M	Middle	60	62.8255	1	0	25.8	0	1	3	3	2	1	0	1	0	1	50.1322	50.8	51.1	0
Control			0	MI	1	M	High	70	71.206	1	20	13.2	0	1	3	1	3	0	0	0	0	0	47.0727	46.3	47.8	0
Control			0	MI	1	M	Elementary	70	71.6003	1	0	15.05	0	0	1	1	1	0	0	1	1	1	48.3758	48.8	47.8	0
Control			0	MI	1	M	University	50	52.5339	1	0	13.05	0	1	2	2	2	1	0	0	0	0	52.4366	50.8	51.1	0
Control			0	MI	1	M	University	75	75.3758	1	30	6.5	0	1	2	1	1	0	0	0	0	0	51.1985	50.8	51.1	0
Control			0	MI	1	M	Middle	60	64.2081	1	0	90	1	1	3	3	3	0	0	1	0	1	51.9172	50.8	51.1	0
Control			0	MI	1	M	University	75	76	1	20	7.8	0	1	3	3	3	0	0	0	0	0	48.1689	48.8	47.8	0
Control			0	MI	0	M	Elementary	55	56.7447	1	2	30	0	1	2	2	2	1	0	1	2	2	44.6362	46.3	45.4	0.1
Control			0	MI	1	M	High	65	68.4901	0	0	0	0	1	1	3	2	0	0	0	0	0	52.5433	50.8	51.1	0
Control			0	MI	1	M	University	75	76.0192	1	30	9.25	1	1	3	1	3	0	0	0	0	0	46.8269	46.3	47.8	0
Control			0	MI	1	M	Middle	70	70.9788	1	0	49.5	0	1	1	1	2	0	0	1	0	1	47.9341	48.8	47.8	0
Control			1	MI	1	M	Middle	65	69.6454	0	0	0	0	1	1	1	1	0	0	0	0	1	49.7283	48.8	49.4	0
Control			0	MI	1	M	Middle	65	66.9706	1	2	0.0164258	0	0	2	1	1	0	0	0	0	0	52.6485	50.8	51.1	0
Control			0	MI	1	M	Middle	60	64.7639	1	0	49	0	1	1	1	1	0	0	0	1	0	47.6245	46.3	47.8	0
Control			0	MI	0	M	Elementary	75	76.5804	1	0	43.5	0	1	2	1	1	0	0	0	0	1	48.9871	48.8	49.4	0.1
Control			0	MI	1	M	Elementary	50	54.527	1	0	51.25	0	1				1	1	0	1	1	50.1537	50.8	51.1	0
Control			1	MI	1	M	High	65	69.3525	1	5	96	0	1	1	3	1	1	0	0	0	2	48.9585	48.8	49.4	0
Control			0	MI	1	M	Elementary	65	67.9891	0	0	0	0	1	1	1	2	0	1	0	1	1	49.9592	50.8	49.4	0
Control			0	MI	1	M	Middle	65	66.5982	1	0	66.25	1	1	1	3	1	0	0	1	1	0	48.1978	48.8	47.8	0
Control			0	MI	1	M	Middle	55	57.128	1	10	3.9	0	1				0	1	0	1	0	50.4381	50.8	51.1	0
Control			0	MI	1	M	Middle	60	62.2122	1	20	9.6	1	1	3	3	3	0	0	1	0	0	50.3235	50.8	51.1	0
Control			0	MI	1	M	University	55	55.7399	1	20	6	1	1	1	3	2	0	0	0	0	0	49.9025	50.8	49.4	0
Control			0	MI	1	M	High	60	64.104	0	0	0	1	1	2	2	2	0	0	0	0	0	48.2618	48.8	47.8	0
Control			0	MI	1	M	Middle	70	71.2224	1	20	28.5	1	1	1	1	3	0	0	0	0	1	49.8514	50.8	49.4	0
Control			0	MI	1	M	High	60	63.165	1	10	46.5	0	1	3	2	1	0	0	0	0	0	48.4256	48.8	47.8	0
Control			0	MI	1	M	Middle	60	64.7502	1	5	21.6	0	1	2	3	3	0	0	0	0	0	49.1345	48.8	49.4	0
Control			0	MI	1	M	Middle	60	63.2225	1	20	15	1	1	3	1	3	0	0	1	1	0	49.6473	48.8	49.4	0
Control			0	MI	1	M	Middle	65	69.4839	1	30	10	0	1	2	3	3	2	0	2	0	1	47.0357	46.3	47.8	0
Control			0	MI	1	M	Middle	60	61.8234	1	2	48.75	0	1	2	1	1	0	0	0	0	0	49.9319	50.8	49.4	0
Control			0	MI	1	M	Middle	60	63.3183	1	0	43	0	1	1	1	2	0	0	0	0	0	51.2981	50.8	51.1	0
Control			0	MI	1	M	Elementary	70	74.4093	1	0	36	0	1	1	3	2	1	0	0	0	0	48.4795	48.8	47.8	0
Control			1	MI	1	M	Elementary	75	78.0342	1	20	9.25	0	0	2	3	3	0	0	0	0	0	46.546	46.3	45.4	0
Control			0	MI	1	M	High	50	54.9733	1	0	26.25	0	1	3	3	3	1	0	0	0	0	44.8867	46.3	45.4	0
Control			0	MI	1	M	Middle	75	75.2471	1	20	27.75	0	1	3	2	3	0	1	0	1	2	53.0603	50.8	51.1	0
Control			0	MI	1	M	High	65	66.3162	0	0	0	1	1	3	2	3	0	0	0	0	0	49.2355	48.8	49.4	0
Control			0	MI	1	M	University	55	56.7091	0	0	0	0	1	3	2	3	0	0	0	0	0	48.6418	48.8	49.4	0
Control			0	MI	1	M	University	35	35.6441	0	0	0	0	0	2	2	2	0	0	0	0	0	48.3927	48.8	47.8	0
Control			1	MI	0	M	High	60	60.5394	1	30	1.28571	0	1	3	3	1	0	0	0	0	1	41.5032	41.1	40	0
Control			0	MI	1	M	Elementary	70	73.9329	0	0	0	0	1	3	1	1	0	0	0	0	0	44.7655	46.3	45.4	0
Control			1	MI	1	M	High	60	64.4983	1	0	37.5	0	1	2	1	2	0	0	0	0	0	49.796	48.8	49.4	0
Control			0	MI	1	M	High	70	70.6886	0	0	0	0	1	3	2	2	0	0	0	0	0	51.0263	50.8	51.1	0
Control			0	MI	1	M	University	55	56.386	1	0	36	0	1	1	1	1	0	0	0	0	0	48.6532	48.8	49.4	0
Control			0	MI	1	M	High	60	64.5174	0	0	0	0	1	1	1	2	0	0	0	0	0	46.4692	46.3	45.4	0
Control			0	MI	1	M	Middle	60	62.8227	1	0	2.21748	0	1	3	2	3	0	0	1	1	0	46.527	46.3	45.4	0
Control			0	MI	1	M	Elementary	70	73.3333	1	5	24.5	0	1	2	3	3	0	1	0	1	0	42.7729	41.1	40	0
Control			0	MI	0	M	Elementary	60	63.0582	1	0	64.5	0	1	1	1	1	0	0	0	0	0	42.3217	41.1	40	0
Control			0	MI	1	M	High	70	72.501	1	2	27	1	1	2	2	3	1	0	0	0	2	51.9802	50.8	51.1	0
Control			0	MI	1	M	Elementary	60	61.3908	1	0	38	0	1	3	3	2	0	0	0	0	0	47.2936	46.3	47.8	0
Control			0	MI	1	M	High	70	71.7098	1	0	36	1	1	3	1	3	0	0	0	0	0	46.8121	46.3	45.4	0
Control			0	MI	1	M	Middle	65	65.1554	0	0	0	0	0	3	2	2	1	0	1	0	1	49.7328	48.8	49.4	0
Control			0	MI	1	M	University	60	64.1123	0	0	0	1	1	1	3	2	0	0	0	0	0	49.5615	48.8	49.4	0
Control			1	MI	1	M	University	55	55.039	0	0	0	0	0	3	3	2	0	0	0	0	0	50.1179	50.8	51.1	0
Control			0	MI	1	M	High	55	58.5845	0	0	0	0	1	2	2	2	0	0	0	0	0	49.8754	50.8	49.4	0
Control			0	MI	1	M	High	65	68.5202	0	0	0	0	1	1	1	2	0	0	0	0	1	50.4293	50.8	51.1	0
Control			0	MI	1	M	Middle	70	73.6235	1	30	0.192857	0	0	2	1	2	0	0	0	0	1	50.0613	50.8	51.1	0
Control			0	MI	1	M	High	75	76.5147	1	30	5	1	1	1	3	3	1	0	0	0	1	48.1103	48.8	47.8	0
Control			0	MI	0	M	High	55	59.7728	1	30	12	0	1	1	1	3	0	0	0	0	0	43.1377	41.1	40	0
Control			0	MI	1	M	High	55	56.2711	0	0	0	0	1	1	3	3	0	0	0	0	0	49.1207	48.8	49.4	0
Control			0	MI	0	M	High	55	58.0589	1	0	31.5	1	1	3	3	3	0	0	0	0	0	47.0408	46.3	47.8	0.1
Control			0	MI	1	M	Middle	55	56.0383	1	0	58.5	1	1	3	2	1	1	1	0	2	0	50.759	50.8	51.1	0
Control			1	MI	1	M	Middle	70	72.8104	1	20	68	0	1	3	2	2	0	1	0	1	0	48.0791	48.8	47.8	0
Control			0	MI	1	M	High	60	60.6927	0	0	0	0	1	1	3	3	0	0	0	0	0	50.3273	50.8	51.1	0
Control			0	MI	1	M	University	65	66.5708	1	30	12	0	1	2	2	2	0	0	0	0	0	48.8706	48.8	49.4	0
Control			0	MI	1	M	None	75	76.3504	1	20	9.5	0	1	3	1	2	0	1	0	1	1	49.8253	50.8	49.4	0
Control			1	MI	1	M	University	70	71.4196	1	10	13	0	1	2	3	1	0	0	0	0	1	51.3858	50.8	51.1	0
Control			0	MI	1	M	Elementary	65	67.4743	1	0	38.25	1	1	1	1	2	0	1	0	1	1	51.9019	50.8	51.1	0
Control			0	MI	1	M	None	70	70.8528	0	0	0	0	1	3	1	3	0	2	0	1	0	45.9491	46.3	45.4	0
Control			0	MI	1	M	High	55	55.8494	1	0	26.9	0	1	3	2	2	0	0	0	0	0	49.4178	48.8	49.4	0
Control			1	MI	1	M	High	75	75.5291	0	0	0	0	1	1	2	2	0	0	0	0	0	52.2067	50.8	51.1	0
Control			0	MI	0	M	High	60	62.7379	1	10	43.75	0	1	1	2	3	0	0	0	0	0	45.746	46.3	45.4	0
Control			0	MI	1	M	University	70	72.679	1	20	14.4	1	1	1	1	2	0	0	0	0	1	51.226	50.8	51.1	0
Control			0	MI	1	M	University	65	65.0486	1	10	51	1	1	3	2	3	0	0	0	0	0	49.9412	50.8	49.4	0
Control			0	MI	1	M	Elementary	45	49.0842	1	2	22.5	0	1	3	1	1	0	0	0	1	0	48.138	48.8	47.8	0
Control			0	MI	1	M	Middle	70	74.5216	1	0	59	0	1	1	2	1	0	0	0	0	1	44.9226	46.3	45.4	0
Control			0	MI	1	M	Middle	65	66.0753	1	0	5.04205	0	1	1	1	1	1	1	1	0	1	51.1404	50.8	51.1	0
Control			0	MI	1	M	Middle	60	61.0459	0	0	0	0	0	1	2	2	0	0	0	0	0	49.8947	50.8	49.4	0
Control			0	MI	1	M	Elementary	65	66.2724	1	20	11	0	1	3	2	3	2	0	2	1	0	45.5192	46.3	45.4	0
Control			0	MI	1	M	High	70	70.2368	1	30	9.6	0	1	1	3	3	0	0	0	0	1	49.9477	50.8	49.4	0
Control			0	MI	1	M	High	65	65.8727	1	20	26	0	1	3	1	1	0	0	0	0	1	48.8996	48.8	49.4	0
Control			0	MI	1	F	Elementary	75	76.3039	1	0	15	0	1	2	2	2	0	0	0	0	0	47.5544	46.3	47.8	0
Control			1	MI	1	F	Middle	75	78.601	0	0	0	0	1	2	2	2	0	0	0	0	0	49.2355	48.8	49.4	0
Control			0	MI	1	F	Middle	55	59.781	0	0	0	0	1	2	2	3	0	0	0	0	0	48.3737	48.8	47.8	0
Control			0	MI	1	F	Middle	75	78.7871	1	30	0.292857	0	1	2	3	3	0	0	0	0	0	48.664	48.8	49.4	0
Control			0	MI	1	F	Middle	70	73.3552	1	0	38.25	0	1	2	3	1	0	0	0	0	0	47.1372	46.3	47.8	0
Control			0	MI	1	F	Middle	55	59.5209	1	2	6	0	1	2	2	2	0	0	0	0	0	48.7868	48.8	49.4	0
Control			0	MI	0	F	University	60	63.488	0	0	0	0	1	1	1	3	0	0	0	0	0	45.7657	46.3	45.4	0
Control			0	MI	0	F	Elementary	65	66.2259	0	0	0	0	1	3	3	2	1	0	0	0	0	50.7774	50.8	51.1	0
Control			0	MI	1	F	Middle	75	78.4586	0	0	0	0	1	1	1	2	0	0	0	0	0	52.1979	50.8	51.1	0
Control			1	MI	1	F	Elementary	55	55.7235	0	0	0	0	1	3	1	2	1	0	1	1	2	49.4195	48.8	49.4	0
Control			0	MI	1	F	Middle	65	69.6126	0	0	0	0	1	2	2	2	0	0	0	0	0	49.7747	48.8	49.4	0
Control			1	MI	1	F	University	70	71.948	0	0	0	0	1	2	2	1	0	0	0	0	0	50.7566	50.8	51.1	0
Control			0	MI	1	F	Elementary	75	75.9288	0	0	0	0	1	3	1	3	0	0	0	0	0	44.1352	41.1	45.4	0
Control			0	MI	1	F	High	70	74.0561	0	0	0	0	1	1	1	2	0	0	0	0	0	47.1129	46.3	47.8	0
Control			0	MI	1	F	Elementary	60	64.5366	1	0	4.07143	0	1	1	1	2	0	0	1	0	0	49.1484	48.8	49.4	0
Control			0	MI	1	F	High	55	57.0185	1	0	18.5	0	1	1	1	3	0	0	0	0	0	49.1484	48.8	49.4	0
Control			0	MI	1	F	Middle	65	65.6263	1	0	30	0	1				0	0	0	0	0	48.1389	48.8	47.8	0
Control			0	MI	1	F	Elementary	60	60.4873	1	0	3.6	0	0	3	3	1	1	0	1	0	0	47.1371	46.3	47.8	0
Control			0	MI	1	F	Middle	55	58.3354	1	0	4.45	0	1	1	3	3	0	0	0	0	0	52.5532	50.8	51.1	0
Control			0	MI	1	F	Middle	65	68.0356	0	0	0	0	1	3	3	2	0	0	0	0	0	48.7141	48.8	49.4	0
Control			0	MI	1	F	None	65	66.4668	0	0	0	0	1	3	3	3	0	0	0	0	0	45.8557	46.3	45.4	0
Control			0	MI	1	F	Elementary	70	70.9897	1	0	1.2	0	1				0	0	0	0	0	43.4375	41.1	40	0
Control			0	MI	1	F	Middle	55	58.5927	0	0	0	0	1	3	3	2	0	0	0	0	0	47.2793	46.3	47.8	0
Control			0	MI	1	F	High	50	50.5024	0	0	0	0	1	2	3	1	0	0	0	0	0	49.5469	48.8	49.4	0
Control			0	MI	1	F	Middle	65	67.5017	0	0	0	0	1	3	2	1	0	0	0	0	0	50.1521	50.8	51.1	0
Control			0	MI	1	F	Elementary	75	76.5941	0	0	0	0	1	1	2	2	0	0	0	0	0	46.9415	46.3	47.8	0
Control			0	MI	1	F	High	75	78.5763	1	0	14	0	1	1	2	2	0	0	0	0	0	51.3858	50.8	51.1	0
Control			0	MI	1	F	Middle	55	56.3039	1	0	28.5	0	1	2	1	1	0	0	0	0	0	48.1852	48.8	47.8	0
Control			0	MI	1	F	Elementary	75	77.2813	1	5	10.4	0	1	1	3	1	0	0	0	0	0	53.1265	50.8	51.1	0
Control			0	MI	1	F	None	75	78.5626	0	0	0	0	1				0	1	0	0	1	50.2291	50.8	51.1	0
Control			0	MI	1	F	Middle	70	74.9897	1	10	0.6	0	0	2	3	3	0	0	0	0	0	50.2283	50.8	51.1	0
Control			0	MI	1	F	High	60	64.3806	1	0	40	0	1	1	1	1	1	0	1	0	0	51.1757	50.8	51.1	0
Control			0	MI	1	F	High	65	65.3443	1	30	8.7	1	1	1	1	1	0	0	0	0	0	51.401	50.8	51.1	0
Control			0	MI	1	F	High	55	55.9699	0	0	0	0	1	3	2	3	0	0	0	0	0	49.8019	48.8	49.4	0
Control			0	MI	1	F	Middle	75	78.9049	1	30	0.4	0	1	1	1	1	1	0	0	0	0	47.2052	46.3	47.8	0
Control			0	MI	1	F	High	65	68.2437	1	2	23.5	0	1	1	1	2	0	0	0	0	0	50.4552	50.8	51.1	0
Control			0	MI	1	F	High	75	78.2615	0	0	0	0	1	3	3	1	0	0	0	0	0	47.2649	46.3	47.8	0
Control			1	MI	1	F	Middle	60	63.4853	0	0	0	0	1	3	2	1	0	0	1	0	0	47.2518	46.3	47.8	0
Control			0	MI	1	F	None	70	72.4298	0	0	0	0	1	3	1	3	1	0	0	0	0	45.86	46.3	45.4	0
Control			0	MI	1	F	High	70	73.2731	1	0	17.9	0	1	2	1	2	0	0	0	0	0	50.4234	50.8	51.1	0
Control			0	MI	0	F	None	55	59.6523	0	0	0	0	1	3	2	2	0	0	0	0	0	49.7829	48.8	49.4	0
Control			0	MI	0	F	High	50	54.9404	0	0	0	0	1	1	2	3	1	0	0	0	0	45.5256	46.3	45.4	0
Control			0	MI	1	F	High	65	65.3552	0	0	0	0	1	1	1	3	0	0	0	0	0	48.3443	48.8	47.8	0
Control			0	MI	1	F	High	70	73.9247	0	0	0	0	1	2	2	3	0	0	0	0	0	46.7467	46.3	45.4	0
Control			1	MI	1	F	Middle	65	68.167	1	0	44	0	1	1	1	1	0	0	0	0	0	49.5795	48.8	49.4	0
Control			0	MI	1	F	High	65	65.2539	0	0	0	0	1	2	2	2	0	0	0	0	0	49.0263	48.8	49.4	0
Control			0	MI	1	F	Elementary	70	70.5134	0	0	0	0	1	2	3	2	0	0	1	1	0	49.4479	48.8	49.4	0
Control			0	MI	1	F	High	45	46.2177	1	10	1.3	0	1	1	2	2	0	0	1	0	0	47.8013	48.8	47.8	0
Control			0	MI	1	F	Middle	60	62.6064	0	0	0	0	1	2	2	2	0	0	0	0	0	50.0332	50.8	51.1	0
Control			0	MI	1	F	University	55	59.425	0	0	0	0	1	2	2	2	0	0	0	0	0	45.6201	46.3	45.4	0
Control			0	MI	1	F	Elementary	70	72.9336	0	0	0	0	1	1	1	2	1	0	1	1	0	44.2976	41.1	45.4	0
Control			0	MI	1	F	Middle	50	50.6174	1	0	15	0	1	3	3	3	0	0	0	0	0	48.5494	48.8	47.8	0
Control			0	MI	1	F	Middle	75	78.7817	0	0	0	0	0	3	2	3	0	0	0	0	0	49.3158	48.8	49.4	0
Control			1	MI	1	F	Elementary	70	72.6626	0	0	0	0	1	2	1	2	1	1	0	0	1	51.3869	50.8	51.1	0
Control			1	MI	1	F	None	70	73.6071	1	10	37.5	0	1	1	1	1	0	0	0	0	0	49.9311	50.8	49.4	0
Control			0	MI	1	F	High	75	76.9938	0	0	0	0	1	1	1	1	0	0	0	0	0	47.8112	48.8	47.8	0
Control			0	MI	1	F	High	45	48.6434	0	0	0	0	1	1	1	3	0	0	0	0	0	43.8466	41.1	45.4	0
Control			0	MI	1	F	Middle	60	64.6845	0	0	0	0	1	1	1	2	0	0	0	0	0	45.5192	46.3	45.4	0
Control			0	MI	1	F	University	65	67.1677	0	0	0	0	1	2	2	2	0	0	0	0	0	45.0321	46.3	45.4	0
Control			0	MI	1	F	Middle	45	45.6838	0	0	0	0	1	2	1	2	0	0	0	0	0	53.1494	50.8	51.1	0
Control			0	MI	0	F	Middle	50	51.9179	0	0	0	0	1				0	0	0	0	0	42.932	41.1	40	0.1
Control			0	MI	1	F	Middle	70	72.1533	0	0	0	0	1	1	1	2	0	0	0	0	0	52.4728	50.8	51.1	0
Control			0	MI	0	F	Elementary	55	59.937	0	0	0	0	1	3	1	2	0	0	0	0	0	50.0848	50.8	51.1	0.1
Control			0	MI	1	F	Elementary	65	67.6277	0	0	0	0	1	2	2	3	0	0	0	0	0	46.7467	46.3	45.4	0
Control			0	MI	1	F	High	70	71.5482	0	0	0	0	1	1	1	2	0	0	0	0	0	51.4787	50.8	51.1	0
Control			1	MI	1	F	High	70	70.2095	0	0	0	0	1	2	3	2	0	0	0	0	0	51.905	50.8	51.1	0
Control			0	MI	1	F	Elementary	70	74.7351	1	2	3.5	0	0	2	2	2	0	0	0	0	0	51.0945	50.8	51.1	0
Control			0	MI	1	F	Elementary	65	69.4866	1	10	14	0	1	3	1	3	0	0	0	0	0	48.0102	48.8	47.8	0
Control			0	MI	1	F	High	45	48.0383	1	20	1.5	0	1	1	2	2	0	0	0	0	0	51.5603	50.8	51.1	0
Control			0	MI	1	F	Elementary	65	68.8953	1	0	8.2	0	1	1	1	1	1	0	1	0	0	49.4824	48.8	49.4	0
Control			0	MI	1	F	Middle	60	62.9213	0	0	0	0	1	1	1	2	0	0	0	0	0	50.7869	50.8	51.1	0
Control			0	MI	1	F	High	65	65.2977	0	0	0	0	1	1	2	2	0	0	0	0	0	51.3499	50.8	51.1	0
Control			0	MI	1	F	High	70	71.5072	0	0	0	0	1	2	2	1	0	0	0	0	0	49.5932	48.8	49.4	0
Control			0	MI	1	F	Middle	60	60.2765	0	0	0	0	1	3	2	2	0	0	0	0	0	49.608	48.8	49.4	0
Control			1	MI	1	F	High	60	62.3299	1	0	28.2	0	1	2	2	3	0	0	0	0	0	50.1701	50.8	51.1	0
Control			0	MI	0	F	Elementary	55	56.2765	1	1	16.5	0	1	1	2	3	0	0	1	0	0	43.1722	41.1	40	0
Control			0	MI	0	F	High	60	60.9418	1	20	2.25	0	1	3	1	2	0	0	0	0	0	47.0653	46.3	47.8	0
Control			0	MI	1	F	Elementary	65	66.9049	0	0	0	0	1	1	1	1	2	0	0	0	0	44.3698	41.1	45.4	0
Control			0	MI	1	F	High	70	71.6851	0	0	0	0	1	3	3	3	0	0	0	0	0	46.527	46.3	45.4	0
Control			0	MI	1	F	Elementary	60	62.3463	1	20	19.2	0	1	1	2	2	0	0	0	0	0	46.1247	46.3	45.4	0
Control			0	MI	0	F	University	65	68.9665	0	0	0	0	1	3	2	3	0	0	0	0	0	50.7665	50.8	51.1	0
Control			1	MI	1	F	Middle	75	77.0678	1	0	24.5	0	1	2	1	1	0	0	0	0	0	53.0944	50.8	51.1	0
Control			1	MI	1	F	High	65	67.8522	1	30	2	0	1	1	1	1	0	0	0	0	0	49.9412	50.8	49.4	0
Control			0	MI	1	F	University	50	50.0123	1	0	11.8	0	1	1	1	3	0	0	0	0	1	51.0075	50.8	51.1	0
Control			0	MI	1	F	Elementary	70	71.6359	0	0	0	0	1	2	2	2	0	0	0	0	0	49.34	48.8	49.4	0
Control			0	MI	0	F	High	55	57.8398	0	0	0	0	1	3	2	2	0	0	0	0	0	47.0126	46.3	47.8	0
Control			0	MI	1	F	University	60	64.553	1	10	13.5	0	1	1	1	2	0	0	0	0	0	47.2191	46.3	47.8	0
Control			0	MI	1	F	Elementary	60	62.872	0	0	0	0	1	2	2	3	0	0	0	0	0	48.1208	48.8	47.8	0
Control			0	MI	1	F	Elementary	60	64.5914	1	10	5.75	0	1	3	1	2	0	0	0	0	1	47.8926	48.8	47.8	0
Control			0	MI	1	F	Elementary	55	57.8015	0	0	0	0	1	2	1	3	1	0	0	0	0	47.6702	46.3	47.8	0
Control			0	MI	0	F	Elementary	60	63.989	0	0	0	0	1	3	3	3	0	0	0	0	1	49.6969	48.8	49.4	0
Control			0	MI	1	F	Middle	70	71.1348	0	0	0	0	1	2	1	3	0	0	0	0	0	48.3594	48.8	47.8	0
Control			0	MI	1	F	High	70	70.0835	1	0	18.5	0	1	1	2	1	0	0	0	0	0	45.8435	46.3	45.4	0
Control			0	MI	1	F	Elementary	70	74.026	0	0	0	0	1	1	2	3	0	0	0	0	0	52.5726	50.8	51.1	0
Control			0	MI	1	F	Middle	75	76.3012	1	10	12	0	1	1	1	2	0	0	1	0	0	46.8556	46.3	47.8	0
Control			0	MI	1	F	Elementary	75	77.525	0	0	0	0	1	2	2	2	0	0	0	0	0	49.6821	48.8	49.4	0
Control			0	MI	1	F	Middle	55	58.3874	0	0	0	0	1	2	3	1	0	0	0	0	0	45.5076	46.3	45.4	0
Control			0	MI	1	F	High	50	53.5879	1	0	29.25	0	1				0	0	0	0	0	49.1123	48.8	49.4	0
Control			1	MI	1	F	Elementary	70	72.3422	0	0	0	0	0	1	1	2	0	0	0	0	0	49.4629	48.8	49.4	0
Control			1	MI	1	F	University	75	78.4203	0	0	0	0	1	3	3	3	0	0	0	0	0	50.44	50.8	51.1	0
Control			0	MI	1	F	Elementary	65	69.0951	0	0	0	0	1	1	1	2	0	0	0	0	0	49.9206	50.8	49.4	0
Control			0	MI	1	F	Elementary	55	57.8727	1	0	40	0	1				0	0	0	0	0	46.943	46.3	47.8	0
Control			0	MI	1	F	Middle	55	55.5893	1	0	38	0	1	3	3	3	0	0	0	0	0	40.6401	41.1	40	0
Control			0	MI	1	F	High	50	54.1355	0	0	0	0	1	1	2	2	0	0	0	0	0	51.926	50.8	51.1	0
Control			0	MI	1	F	Middle	65	66.6804	1	5	30.5	0	1	2	3	3	0	0	0	0	1	46.5583	46.3	45.4	0
Control			0	MI	0	F	Elementary	65	66.2834	1	10	1.25	0	1	1	1	2	0	0	0	0	0	45.9463	46.3	45.4	0
Control			0	MI	1	F	University	55	55.7207	0	0	0	0	1	2	2	3	0	0	0	0	0	47.8858	48.8	47.8	0
Control			0	MI	1	F	Middle	35	38.3546	0	0	0	0	1	3	1	2	0	0	0	0	0	51.5138	50.8	51.1	0
Control			0	MI	1	F	Middle	65	66.5873	1	30	0.5	0	1	1	3	1	0	0	0	0	0	51.9237	50.8	51.1	0
Control			1	MI	1	F	High	55	59.6194	1	10	6	0	1	1	1	3	0	0	0	0	0	49.967	50.8	49.4	0
Control			0	MI	1	F	Middle	70	72.6626	0	0	0	0	1	1	1	1	0	0	0	0	0	47.7869	48.8	47.8	0
Control			0	MI	1	F	Elementary	70	71.8357	0	0	0	0	1	1	1	1	0	0	1	0	0	48.3875	48.8	47.8	0
Control			1	MI	1	F	High	65	66.475	0	0	0	0	1	3	3	3	0	0	0	0	0	44.8715	46.3	45.4	0
Control			0	MI	1	F	Middle	70	72.0575	0	0	0	0	1	1	2	1	0	0	0	0	0	51.3521	50.8	51.1	0
Control			0	MI	1	F	High	65	69.0267	0	0	0	0	1	1	1	1	0	0	0	0	0	45.5065	46.3	45.4	0
Control			0	MI	1	F	High	75	76.1834	0	0	0	0	1	3	3	3	0	0	0	0	0	47.6343	46.3	47.8	0
Control			0	MI	1	F	High	55	57.6893	1	0	28.9	0	1	1	3	1	0	0	0	0	0	50.5199	50.8	51.1	0
Control			0	MI	1	F	University	70	70.7953	1	0	13.5	0	1	1	1	1	0	0	0	0	0	49.1575	48.8	49.4	0
Control			0	MI	1	F	Middle	55	55.217	0	0	0	0	1	3	3	1	0	0	0	0	0	47.8157	48.8	47.8	0
Control			0	MI	1	F	High	35	37.5168	0	0	0	0	1	2	1	1	0	0	0	0	0	48.5773	48.8	47.8	0
Control			0	MI	1	F	High	50	53.5578	0	0	0	0	1	1	1	3	0	0	0	0	0	47.707	46.3	47.8	0
Control			0	MI	1	F	High	65	68.7283	1	0	5.74286	0	1	3	3	2	0	0	0	0	0	51.1278	50.8	51.1	0
Control			0	MI	0	F	Elementary	65	67.9261	1	5	21.75	0	1	1	1	1	0	0	0	0	0	47.9404	48.8	47.8	0
Control			0	MI	1	F	None	70	72.0849	1	0	21.2	0	1	3	3	3	0	0	1	0	0	49.4924	48.8	49.4	0
Control			0	MI	1	F	High	60	63.3648	1	0	11	0	1	1	1	1	0	0	0	0	0	48.0915	48.8	47.8	0
Control			0	MI	0	F	High	45	47.0582	1	0	30	0	1	1	1	3	0	0	0	0	0	49.7594	48.8	49.4	0
Control			0	MI	1	F	Middle	50	54.9432	0	0	0	0	1	2	2	3	1	0	0	0	0	51.3869	50.8	51.1	0
Control			0	MI	1	F	Elementary	55	59.7947	0	0	0	0	1	2	2	1	1	0	1	1	0	53.2274	50.8	51.1	0
Control			0	MI	1	F	High	65	69.6673	1	10	20	0	1	1	1	1	0	0	0	0	0	51.4527	50.8	51.1	0
Control			0	MI	1	F	Elementary	75	76.9254	1	0	59	0	1	2	2	1	0	0	0	0	0	44.52	46.3	45.4	0
Control			0	MI	1	F	None	75	76.3395	0	0	0	0	1	3	2	2	0	1	0	0	1	48.5983	48.8	49.4	0
Control			0	MI	1	F	High	50	52.7967	0	0	0	0	1	1	1	1	0	0	0	0	0	46.8187	46.3	45.4	0
Control			0	MI	1	F	Elementary	75	79.0582	0	0	0	0	1	1	1	1	2	0	0	0	0	48.6973	48.8	49.4	0
Control			0	MI	1	F	High	45	49.9302	1	5	21	0	1	1	1	3	0	0	0	0	0	46.7648	46.3	45.4	0
Control			0	MI	1	F	Middle	55	59.0691	0	0	0	0	1	1	1	3	0	0	0	0	0	46.1082	46.3	45.4	0
Control			1	MI	1	F	Middle	65	67.1075	0	0	0	0	1	3	1	3	0	0	0	0	0	52.4753	50.8	51.1	0
Control			0	MI	1	F	Elementary	75	77.3415	0	0	0	0	1	3	1	3	0	0	0	0	0	49.9944	50.8	49.4	0
Control			0	MI	0	F	Elementary	60	62.9459	1	0	34.5	0	1	2	2	2	0	0	0	0	0	44.3747	41.1	45.4	0
Control			0	MI	1	F	Middle	75	75.7399	0	0	0	0	1	1	1	1	0	0	0	0	0	51.9443	50.8	51.1	0
Control			0	MI	1	F	Middle	65	65.4456	1	0	22.55	0	1	2	2	1	0	0	0	0	0	51.0664	50.8	51.1	0
Control			0	MI	1	F	High	60	61.0322	1	5	20	0	1	3	3	1	0	0	0	0	0	47.6502	46.3	47.8	0
Control			0	MI	1	F	University	75	76.1177	1	30	0.0714286	0	1	1	1	2	0	0	0	0	0	48.7603	48.8	49.4	0
Control			0	MI	0	F	Elementary	50	52.1725	1	20	4.4	0	1	2	2	2	0	0	0	2	0	45.7312	46.3	45.4	0.1
Control			0	MI	1	F	University	75	78.8556	0	0	0	0	0	2	1	1	0	0	0	0	0	47.2191	46.3	47.8	0
Control			0	MI	0	F	Middle	70	71.258	1	30	0.05	0	1	1	3	3	1	0	1	1	1	50.5496	50.8	51.1	0
Control			0	MI	1	F	Middle	60	60.1369	1	30	0.00714286	0	1	2	2	2	0	0	0	0	0	51.1487	50.8	51.1	0
Control			0	MI	1	F	High	65	65.117	1	0	1.5	0	1	3	2	2	0	0	0	0	0	47.6993	46.3	47.8	0
Control			0	MI	1	F	None	70	72.4791	1	30	4.35	0	1	2	2	3	0	0	1	0	1	51.4248	50.8	51.1	0
Control			0	MI	0	F	Elementary	70	70.2478	1	0	42	0	1	1	1	1	1	0	1	0	0	49.0809	48.8	49.4	0.1
Control			0	MI	1	F	Middle	75	75.5866	1	0	12	0	1	2	2	2	0	0	0	0	0	51.4597	50.8	51.1	0
Control			0	MI	1	F	Middle	65	67.7426	1	0	56	0	1	1	1	3	0	0	0	0	0	49.4235	48.8	49.4	0
Control			0	MI	1	F	None	55	59.373	1	0	7	0	0	2	3	1	0	0	0	0	0	51.931	50.8	51.1	0
Control			0	MI	1	F	None	55	59.0363	0	0	0	0	1	1	3	2	0	0	1	1	0	49.2863	48.8	49.4	0
Control			1	MI	0	F	High	70	71.4962	0	0	0	0	1	1	1	1	0	0	0	0	0	50.8212	50.8	51.1	0
Control			0	MI	1	F	Elementary	60	63.7317	1	0	33	0	1	2	2	2	0	0	0	0	0	49.9016	50.8	49.4	0
Control			0	MI	1	F	None	75	75.9179	0	0	0	0	1	3	3	3	1	1	0	0	1	49.7372	48.8	49.4	0
Control			0	MI	1	F	High	75	78.6338	0	0	0	0	1	3	1	1	0	0	0	0	0	45.6514	46.3	45.4	0
Control			0	MI	0	F	Elementary	65	69.0979	1	0	41.5	0	1	3	1	2	0	0	0	0	0	45.7657	46.3	45.4	0
Control			0	MI	1	F	High	65	66.9733	0	0	0	0	1	1	1	2	0	0	0	0	0	45.9708	46.3	45.4	0
Control			0	MI	1	F	Middle	65	68.2793	1	10	6.45	0	1	2	2	3	0	0	0	0	0	49.8019	48.8	49.4	0
Control			0	MI	1	F	University	55	59.1403	1	0	55.35	0	1	1	3	2	0	0	0	0	0	50.1889	50.8	51.1	0
Control			0	MI	0	F	Middle	65	66.653	0	0	0	0	1	2	3	3	0	0	0	0	0	44.5796	46.3	45.4	0
Control			0	MI	1	F	Elementary	55	57.6947	0	0	0	0	1	2	1	1	0	0	0	0	0	47.6882	46.3	47.8	0
Control			0	MI	1	F	High	70	71.6851	0	0	0	0	1	1	3	2	0	0	0	0	0	48.1702	48.8	47.8	0
Control			0	MI	1	F	High	60	60.1205	1	0	24.65	0	1	3	3	1	0	0	0	0	0	51.0993	50.8	51.1	0
Control			0	MI	1	F	Middle	65	66.987	0	0	0	0	1	2	3	3	0	0	1	0	0	51.223	50.8	51.1	0
Control			0	MI	1	F	Elementary	70	72.7748	1	0	28.5	0	1	1	1	1	1	0	0	0	0	51.1444	50.8	51.1	0
Control			1	MI	1	F	High	75	76.5695	1	0	34.05	0	1	3	2	2	0	0	0	0	0	45.4115	46.3	45.4	0
Control			0	MI	1	F	None	70	73.0349	1	10	60	0	0	1	2	2	0	0	0	0	0	49.9936	50.8	49.4	0
Control			0	MI	1	F	High	75	75.1704	0	0	0	0	1	3	2	1	0	0	0	0	0	42.6217	41.1	40	0
Control			0	MI	1	F	Middle	60	64.8159	1	30	0.25	0	1	3	1	2	0	0	0	0	0	47.438	46.3	47.8	0
Control			0	MI	1	F	Middle	70	74.9021	1	10	0.214286	0	1	2	1	1	1	0	0	0	0	50.5576	50.8	51.1	0
Control			0	MI	0	F	High	55	58.883	1	1	40.75	0	1	3	2	2	0	0	0	0	0	49.6541	48.8	49.4	0
Control			0	MI	1	F	High	50	54.3436	0	0	0	0	1	3	1	1	0	0	0	0	0	51.5349	50.8	51.1	0
Control			0	MI	1	F	Elementary	75	79.9891	0	0	0	0	1	1	1	1	0	0	0	0	0	47.689	46.3	47.8	0
Control			0	MI	0	F	High	55	59.1212	1	20	3.64286	0	1	3	3	3	0	0	0	0	0	45.7181	46.3	45.4	0
Control			0	MI	1	F	Middle	50	50.642	1	0	17.6	0	1	3	2	2	0	0	0	0	0	45.8073	46.3	45.4	0
Control			0	MI	1	F	High	45	47.5893	1	0	8.75	0	1	3	2	1	0	0	0	0	0	52.1931	50.8	51.1	0
Control			0	MI	1	F	Middle	75	76.0548	1	30	2.25	0	0	2	3	3	0	0	0	0	0	45.7774	46.3	45.4	0
Control			0	MI	1	F	Elementary	50	52.9802	1	10	7.5	0	1	1	2	2	1	0	1	1	0	50.1179	50.8	51.1	0
Control			0	MI	1	F	High	70	70.371	0	0	0	0	1	1	3	3	0	0	0	0	0	50.3258	50.8	51.1	0
Control			0	MI	0	F	High	65	65.2156	0	0	0	0	1	1	2	2	0	0	0	0	0	50.6422	50.8	51.1	0.1
Control			0	MI	1	F	Middle	55	56.2382	0	0	0	0	1	2	3	2	1	1	0	0	1	48.2259	48.8	47.8	0
Control			0	MI	1	F	High	50	54.6201	1	10	11.75	0	1	3	2	3	0	0	0	0	0	48.3866	48.8	47.8	0
Control			1	MI	0	F	Middle	75	76.5038	0	0	0	0	1	1	2	2	1	0	0	0	0	43.615	41.1	45.4	0
Control			0	MI	0	F	Elementary	65	69.2813	1	2	14.7	0	1	2	1	3	0	0	1	1	0	45.4466	46.3	45.4	0.1
Control			0	MI	0	F	Elementary	60	64.4846	0	0	0	0	1	3	3	3	0	0	0	0	0	47.9763	48.8	47.8	0
Control			0	MI	1	F	Elementary	75	78.7789	0	0	0	0	1	2	2	2	0	0	1	0	0	49.877	50.8	49.4	0
Control			0	MI	1	F	Middle	60	60.9802	1	0	10.25	0	1	1	1	3	0	0	0	0	0	48.4756	48.8	47.8	0
Control			1	MI	1	F	High	65	68.7803	0	0	0	0	1	2	1	1	0	0	0	0	1	47.5992	46.3	47.8	0
Control			1	MI	1	F	Middle	65	67.1814	0	0	0	0	1	2	2	2	1	0	0	0	0	47.0548	46.3	47.8	0
Control			0	MI	1	F	Middle	70	71.1157	0	0	0	0	1	2	2	3	0	0	0	0	0	50.0524	50.8	51.1	0
Control			0	MI	1	F	High	60	63.8768	0	0	0	0	1	1	2	3	0	0	0	0	0	46.4692	46.3	45.4	0
Control			0	MI	1	F	High	45	48.7529	1	0	2.8	0	0	3	2	2	0	0	0	0	0	51.6227	50.8	51.1	0
Control			0	MI	1	F	None	65	65.755	1	20	6	0	1	1	2	1	1	0	0	0	0	50.7623	50.8	51.1	0
Control			0	MI	1	F	High	35	37.7139	0	0	0	0	1	1	2	1	0	0	0	0	0	50.0921	50.8	51.1	0
Control			0	MI	1	F	Middle	50	54.9925	0	0	0	0	1	1	1	2	0	0	0	0	0	48.3719	48.8	47.8	0
Control			0	MI	0	F	Elementary	65	67.54	0	0	0	0	0	2	1	2	0	0	0	0	0	43.1545	41.1	40	0
Control			0	MI	0	F	Elementary	50	52.2957	0	0	0	0	1	2	3	3	1	0	1	0	0	50.3972	50.8	51.1	0
Control			0	MI	1	F	High	70	70.601	1	5	12.4	0	1	1	3	3	0	0	0	0	0	47.2037	46.3	47.8	0
Control			0	MI	1	F	High	60	63.6961	0	0	0	0	1	1	3	3	0	0	0	0	0	50.3073	50.8	51.1	0
Control			0	MI	1	F	Middle	70	70.7926	0	0	0	0	1	1	1	3	0	0	0	0	0	47.8858	48.8	47.8	0
Control			0	MI	1	F	High	65	65.5305	1	0	15.5	0	1	2	1	2	0	0	0	0	0	49.0199	48.8	49.4	0
Control			0	MI	1	F	University	55	56.3368	1	0	27.75	0	1	2	1	3	0	0	0	0	0	50.013	50.8	49.4	0
Control			0	MI	1	F	Middle	55	56.7009	0	0	0	0	1	3	2	3	0	0	0	0	0	50.355	50.8	51.1	0
Control			0	MI	1	F	Middle	75	75.2033	0	0	0	0	1	2	2	1	0	0	0	0	0	48.8335	48.8	49.4	0
Control			0	MI	1	F	Middle	70	70.2095	0	0	0	0	1	3	3	3	0	0	0	0	0	49.0489	48.8	49.4	0
Control			0	MI	1	F	High	75	77.4209	0	0	0	0	0	2	1	3	0	0	0	0	0	48.3669	48.8	47.8	0
Control			0	MI	1	F	High	65	67.332	0	0	0	0	1	2	2	3	0	0	0	0	0	47.6523	46.3	47.8	0
Control			0	MI	1	F	Elementary	70	70.1355	0	0	0	0	1	2	3	2	0	0	0	0	0	50.3307	50.8	51.1	0
Control			1	MI	1	F	High	75	78.6201	0	0	0	0	0	2	2	2	1	0	0	0	0	47.2518	46.3	47.8	0
Control			0	MI	1	F	Middle	75	75.0773	0	0	0	0	1	1	2	3	0	0	0	0	0	48.2457	48.8	47.8	0
Control			0	MI	1	F	Middle	70	72.0712	1	20	14.25	0	1	2	3	2	0	0	0	0	0	49.8327	50.8	49.4	0
Control			0	MI	1	F	Elementary	75	75.6523	0	0	0	0	1	3	3	2	0	0	0	0	0	48.3336	48.8	47.8	0
Control			0	MI	1	F	Elementary	65	67.6632	0	0	0	0	1	2	1	3	0	1	0	0	1	49.1434	48.8	49.4	0
Control			0	MI	1	F	Middle	55	57.399	0	0	0	0	1	1	2	3	0	0	0	0	0	49.921	50.8	49.4	0
Control			1	MI	1	F	Middle	70	70.1383	0	0	0	0	1	1	1	2	0	0	0	0	0	51.9084	50.8	51.1	0
Control			0	MI	1	F	Middle	70	73.974	1	5	2.05	0	1	1	3	3	0	0	0	0	0	49.6745	48.8	49.4	0
Control			0	MI	1	F	High	65	67.0171	1	30	0.2	0	1	1	1	3	0	0	0	0	0	47.0505	46.3	47.8	0
Control			0	MI	1	F	High	65	68.0657	1	10	25.5	0	1	1	2	3	0	0	0	0	0	49.5824	48.8	49.4	0
Control			0	MI	1	F	Middle	50	53.8481	1	0	17.5	0	1	2	2	1	0	0	0	0	0	50.2471	50.8	51.1	0
Control			0	MI	1	F	Elementary	75	75.0856	0	0	0	0	1	2	3	2	0	0	0	0	0	49.7973	48.8	49.4	0
Control			0	MI	1	F	Middle	65	69.4757	1	10	21.7	0	1				0	0	0	0	0	49.5515	48.8	49.4	0
Control			0	MI	1	F	University	50	53.1006	1	10	9	0	1				0	0	0	0	0	49.6974	48.8	49.4	0
Control			0	MI	1	F	Middle	60	63.5619	0	0	0	0	1	1	1	1	0	0	0	0	0	49.9951	50.8	49.4	0
Control			1	MI	1	F	Elementary	70	70.4531	1	10	39.6	0	1	2	1	1	1	0	0	0	0	47.3008	46.3	47.8	0
Control			1	MI	1	F	Middle	55	58.1958	0	0	0	0	1	1	2	1	0	0	0	0	0	50.449	50.8	51.1	0
Control			0	MI	1	F	Middle	45	46.3847	0	0	0	0	1	3	3	1	1	0	0	0	2	47.1901	46.3	47.8	0
Control			0	MI	1	F	High	75	79.1869	1	10	6.9	0	1	2	1	1	0	0	0	0	0	49.9759	50.8	49.4	0
Control			0	MI	1	F	High	75	76.6762	1	30	0.0714286	0	1	1	3	2	0	0	0	0	0	51.4027	50.8	51.1	0
Control			0	MI	1	F	Elementary	55	59.8768	1	0	94	0	1	1	2	1	0	0	0	0	0	50.3828	50.8	51.1	0
Control			0	MI	1	F	Elementary	75	76.7611	0	0	0	0	1	2	1	1	0	0	0	0	0	48.7717	48.8	49.4	0
Control			0	MI	1	F	Middle	65	66.7433	1	20	3.6	0	1	3	3	3	0	0	0	0	0	51.4765	50.8	51.1	0
Control			0	MI	1	F	Middle	65	65.2238	0	0	0	0	1	1	2	1	0	0	0	0	0	49.8395	50.8	49.4	0
Control			0	MI	1	F	University	55	56.6215	0	0	0	0	1	3	2	3	0	0	0	0	0	52.5915	50.8	51.1	0
Control			0	MI	1	F	High	50	51.7098	1	10	15	0	1	2	2	2	0	0	0	0	0	50.011	50.8	49.4	0
Control			0	MI	1	F	Elementary	60	62.4175	0	0	0	0	1	3	3	3	0	0	0	0	0	38.6814	41.1	40	0
Control			0	MI	1	F	Elementary	75	77.002	1	10	49	0	1	2	3	1	0	0	0	0	0	51.2769	50.8	51.1	0
Control			0	MI	1	F	Elementary	55	57.7878	0	0	0	0	1	2	2	2	0	0	0	2	0	51.9084	50.8	51.1	0
Control			0	MI	1	F	Elementary	75	75.7317	0	0	0	0	1	3	3	2	0	0	0	0	0	41.0643	41.1	40	0
Control			1	MI	1	F	Middle	70	70.7652	1	5	14.1	0	1	1	2	3	0	0	0	0	0	48.2777	48.8	47.8	0
Control			0	MI	1	F	Elementary	70	70.9131	0	0	0	0	1	2	1	2	1	0	0	0	0	43.306	41.1	40	0
Control			0	MI	1	F	High	55	55.3019	0	0	0	0	1	2	1	3	0	0	0	0	0	45.824	46.3	45.4	0
Control			0	MI	1	F	University	75	75.3922	0	0	0	0	1	3	1	3	0	0	0	0	0	48.6396	48.8	49.4	0
Control			0	MI	1	F	Elementary	55	55.7892	0	0	0	0	0	1	1	2	0	0	0	0	0	44.52	46.3	45.4	0
Control			0	MI	1	F	Elementary	65	67.7645	0	0	0	0	1				0	0	0	0	0	48.9215	48.8	49.4	0
Control			1	MI	1	F	None	70	72.4709	0	0	0	0	1	1	2	2	0	0	1	0	0	50.0877	50.8	51.1	0
Control			1	MI	1	F	Elementary	60	63.7728	0	0	0	0	1	2	2	2	0	0	0	0	0	52.4871	50.8	51.1	0
Control			0	MI	1	F	Elementary	65	65.6181	1	0	78	0	1				0	0	0	0	0	43.4429	41.1	40	0
Control			0	MI	1	F	Elementary	50	52.0548	1	0	5.15	0	1	3	2	3	0	0	0	0	0	45.6281	46.3	45.4	0
Control			0	MI	1	F	High	75	75.9124	1	20	3.75	0	1	1	1	2	0	0	0	0	0	48.7782	48.8	49.4	0
Control			1	MI	1	F	Middle	75	78.7652	1	20	14.7	0	1	2	2	3	0	0	0	0	0	47.9663	48.8	47.8	0
Control			0	MI	1	F	None	75	78.2478	0	0	0	0	1	2	2	2	0	0	1	1	0	48.2777	48.8	47.8	0
Control			1	MI	1	F	University	55	59.4661	1	20	0.821429	0	1	2	2	1	0	0	0	0	0	47.8858	48.8	47.8	0
Control			0	MI	1	F	High	60	61.462	0	0	0	0	1	2	3	3	0	0	0	0	0	51.3521	50.8	51.1	0
Control			0	MI	0	F	High	65	68.0438	0	0	0	0	1	1	2	3	0	0	0	0	0	45.5585	46.3	45.4	0
Control			0	MI	1	F	High	70	72	0	0	0	0	0	3	2	2	0	0	0	0	0	51.0736	50.8	51.1	0
Control			0	MI	1	F	Elementary	75	75.5592	0	0	0	0	1	1	2	3	0	1	0	0	1	51.2696	50.8	51.1	0
Control			0	MI	1	F	High	55	56.1725	0	0	0	0	1	1	1	1	0	0	0	0	0	48.3069	48.8	47.8	0
Control			0	MI	1	F	Elementary	70	72.6078	1	0	29.25	0	1	1	1	1	0	0	1	0	0	47.21	46.3	47.8	0
Control			0	MI	1	F	Middle	60	62.256	0	0	0	0	1	3	1	2	0	0	0	0	0	43.1973	41.1	40	0
Control			0	MI	1	F	Elementary	70	70.1519	0	0	0	0	1	2	2	3	1	0	0	0	0	45.4827	46.3	45.4	0
Control			0	MI	1	F	High	65	66.9076	0	0	0	0	1	2	1	3	0	0	0	0	0	52.0307	50.8	51.1	0
Control			1	MI	0	F	High	55	56.0684	0	0	0	0	1	1	2	3	0	0	0	0	0	46.0382	46.3	45.4	0
Control			0	MI	1	F	Middle	65	66.2724	0	0	0	0	1	2	2	3	0	0	0	0	0	49.8376	50.8	49.4	0
Control			0	MI	1	F	Elementary	70	71.6277	0	0	0	0	0	2	2	1	0	0	0	0	0	49.9678	50.8	49.4	0
Control			0	MI	1	F	High	60	64.2163	1	20	6.3	0	1	2	3	3	0	0	0	0	0	50.0119	50.8	49.4	0
Control			0	MI	1	F	High	50	51.7618	1	10	31.5	1	1	1	2	3	0	0	0	0	0	45.8674	46.3	45.4	0
Control			0	MI	1	F	Middle	75	76.7365	1	0	41.4	0	1	3	1	1	1	0	1	0	0	44.4236	41.1	45.4	0
Control			0	MI	1	F	Elementary	70	72.1944	0	0	0	0	1	2	1	1	0	0	0	0	0	47.9764	48.8	47.8	0
Control			0	MI	1	F	Middle	60	62.2971	1	10	28	0	1	2	2	3	0	0	0	0	0	45.0463	46.3	45.4	0
Control			0	MI	1	F	University	55	55.1239	1	0	0.792857	0	1				0	0	0	0	0	50.7921	50.8	51.1	0
Control			0	MI	1	F	High	60	63.2197	1	20	1.3	0	1	2	1	3	0	0	0	0	0	49.9519	50.8	49.4	0
Control			0	MI	1	F	Middle	75	77.6537	1	0	39.75	0	1	3	3	2	0	0	0	0	0	42.6905	41.1	40	0
Control			0	MI	1	F	Middle	70	73.6454	0	0	0	0	1	1	3	2	0	0	0	0	0	52.5948	50.8	51.1	0
Control			0	MI	0	F	Middle	55	55.9261	0	0	0	0	1	3	1	2	0	0	0	0	0	50.5784	50.8	51.1	0
Control			0	MI	1	F	University	60	62.8337	0	0	0	0	1	1	1	3	0	0	0	0	0	50.0119	50.8	49.4	0
Control			0	MI	1	F	Elementary	65	68.7255	0	0	0	0	1	3	3	2	0	0	0	0	0	45.5007	46.3	45.4	0
Control			0	MI	1	F	None	65	69.5852	0	0	0	0	1	2	2	3	1	0	1	0	0	49.5484	48.8	49.4	0
Control			1	MI	1	F	Middle	55	56.3148	0	0	0	0	1	2	1	2	0	0	0	0	0	52.2364	50.8	51.1	0
Control			0	MI	1	F	High	55	55.1622	0	0	0	0	1	2	2	2	0	0	0	0	0	49.4085	48.8	49.4	0
Control			0	MI	1	F	Elementary	65	68.8241	0	0	0	0	1	1	1	2	0	0	0	0	0	47.2299	46.3	47.8	0
Control			0	MI	0	F	None	70	72.6845	0	0	0	0	1	2	2	3	0	0	0	0	0	46.9329	46.3	47.8	0
Control			0	MI	1	F	None	75	76.0493	0	0	0	0	0	1	1	2	0	0	0	0	0	47.4667	46.3	47.8	0
Control			0	MI	0	F	High	55	57.4155	1	0	54	0	1	2	1	3	0	0	0	0	0	47.0775	46.3	47.8	0
Control			0	MI	1	F	Elementary	75	77.2019	0	0	0	0	1	2	2	3	0	0	0	0	0	47.5261	46.3	47.8	0
Control			1	MI	1	F	High	70	72.575	1	30	0.75	0	1	1	1	1	0	0	0	0	0	48.3866	48.8	47.8	0
Control			0	MI	1	F	High	60	63.0554	0	0	0	0	1	1	1	2	0	0	0	0	0	45.4115	46.3	45.4	0
Control			0	MI	1	F	Middle	75	77.9795	0	0	0	0	1	2	2	3	0	0	0	0	0	50.2691	50.8	51.1	0
Control			0	MI	1	F	High	50	53.5688	0	0	0	0	1	1	3	3	0	0	0	0	0	48.8795	48.8	49.4	0
Control			0	MI	1	F	Middle	65	67.102	0	0	0	0	1	2	2	2	0	0	0	0	0	49.7872	48.8	49.4	0
Control			0	MI	1	F	High	55	58.2177	0	0	0	0	1	3	2	3	0	0	0	0	0	50.4481	50.8	51.1	0
Control			0	MI	1	F	High	75	79.0883	0	0	0	0	1	3	2	3	0	0	0	0	0	49.7749	48.8	49.4	0
Control			0	MI	1	F	None	75	79.1814	0	0	0	0	0				1	0	0	0	0	47.4507	46.3	47.8	0
Control			0	MI	1	F	Middle	75	77.7796	0	0	0	0	1	1	2	1	0	0	0	0	0	47.0907	46.3	47.8	0
Control			0	MI	1	F	High	55	56.4189	0	0	0	0	1	1	2	2	0	0	0	0	0	50.4131	50.8	51.1	0
Control			0	MI	1	F	Middle	70	73.7084	1	10	3.45	0	1	1	3	3	0	0	0	0	0	52.5518	50.8	51.1	0
Control			0	MI	1	F	Elementary	75	79.6359	0	0	0	0	1	2	2	2	0	0	0	0	0	47.2191	46.3	47.8	0
Control			0	MI	1	F	Middle	55	56.7611	0	0	0	0	1	2	2	2	0	0	0	0	0	48.4615	48.8	47.8	0
Control			0	MI	1	F	Middle	60	63.0226	0	0	0	0	1	2	3	2	0	0	0	0	0	49.3486	48.8	49.4	0
Control			0	MI	1	F	Middle	55	58.9788	1	20	4	0	1	2	1	3	0	0	0	0	0	49.8741	50.8	49.4	0
Control			0	MI	1	F	High	70	72.9418	1	0	19.5	0	1	2	1	1	0	0	0	0	0	49.6745	48.8	49.4	0
Control			0	MI	1	F	High	55	56.4435	0	0	0	0	1	2	2	2	0	0	0	0	0	48.8191	48.8	49.4	0
Control			0	MI	1	F	University	50	51.0253	1	0	2	0	0	3	1	1	0	0	0	0	0	46.8269	46.3	47.8	0
Control			0	MI	1	F	Elementary	65	68.1095	0	0	0	0	1	1	2	3	1	0	0	0	0	52.0788	50.8	51.1	0
Control			0	MI	1	F	Elementary	45	47.447	0	0	0	0	1	3	3	2	0	0	0	0	0	49.5305	48.8	49.4	0
Control			0	MI	0	F	Middle	55	56.742	1	10	25.5	0	1	2	2	3	0	0	0	0	0	46.5541	46.3	45.4	0
Control			1	MI	1	F	Middle	65	68.3039	0	0	0	0	1	1	1	1	0	0	0	0	0	48.8324	48.8	49.4	0
Control			0	MI	1	F	Middle	65	68.4654	1	30	0.2	0	1	2	3	2	0	0	1	1	0	48.3666	48.8	47.8	0
Control			0	MI	1	F	High	40	43.6222	1	10	16.5	0	1	1	1	1	0	0	1	0	0	51.3869	50.8	51.1	0
Control			0	MI	1	F	Elementary	55	59.6879	0	0	0	0	0	1	1	1	0	0	0	0	0	51.4049	50.8	51.1	0
Control			0	MI	1	F	Middle	75	78.5626	0	0	0	0	1	1	2	1	0	0	0	0	0	50.0191	50.8	49.4	0
Control			1	MI	1	F	Elementary	75	76.1232	0	0	0	0	1	1	1	3	0	1	0	0	1	38.1194	41.1	40	0
Control			0	MI	1	F	Elementary	65	65.3881	1	1	8.75	0	1	1	1	3	1	0	1	0	0	45.3161	46.3	45.4	0
Control			0	MI	0	F	Middle	65	67.1951	0	0	0	0	1	2	1	3	0	0	0	0	0	45.7132	46.3	45.4	0.1
Control			0	MI	0	F	None	70	70.5763	0	0	0	0	1	1	2	3	0	1	0	0	1	45.7166	46.3	45.4	0
Control			0	MI	1	F	Middle	55	58.1684	1	20	7.5	0	1	3	1	3	0	0	0	0	0	52.1632	50.8	51.1	0
Control			0	MI	0	F	Elementary	65	66.8501	0	0	0	0	0	2	2	3	0	0	0	0	0	50.6938	50.8	51.1	0
Control			0	MZ	0	M	Middle	50	53.2211	0	0	0	0	1	3	2	2	1	0	0	0	0	39.9989	41.1	40	1.5
Control			0	MZ	0	M	High	55	55.3292	0	0	0	0	1	2	3	1	0	0	0	0	1	40.1427	41.1	40	1.5
Control			0	MZ	0	M	High	60	60.7447	1	2	30.75	1	1	1	2	2	0	0	0	0	0	42.6472	41.1	40	1.5
Control			0	MZ	0	M	Middle	70	73.2375	0	0	0	0	0	2	2	2	1	0	0	0	1	42.8533	41.1	40	3.7
Control			0	MZ	0	M	Middle	65	65.2594	1	10	23.5	0	1	1	1	1	0	1	0	2	1	46.37	46.3	45.4	0.5
Control			0	MZ	0	M	Middle	55	59.447	1	0	47	0	1	2	1	2	2	0	1	1	1	42.3824	41.1	40	1.5
Control			0	MZ	0	M	University	65	65.2183	1	5	42	1	0	1	2	2	0	0	0	0	0	47.3103	46.3	47.8	1.5
Control			0	MZ	0	M	Middle	65	65.3635	1	0	72	0	1	1	1	1	0	0	0	0	1	43.4513	41.1	40	2.8
Control			0	MZ	0	M	Elementary	60	64.8624	0	0	0	0	1	2	2	3	0	0	0	0	0	44.8692	46.3	45.4	2.8
Control			0	MZ	0	M	Elementary	50	51.1923	1	20	16	0	1	2	1	1	1	0	0	0	2	41.8368	41.1	40	5.2
Control			1	MZ	0	M	Middle	75	75.7563	0	0	0	0	1	1	2	1	0	0	0	0	0	48.2733	48.8	47.8	1.5
Control			0	MZ	0	M	High	75	75.321	1	30	5.25	1	1	1	1	2	1	0	1	0	1	43.2023	41.1	40	1.5
Control			0	MZ	0	M	High	65	67.3128	1	20	23.2	0	1	1	2	1	0	0	0	0	0	48.3257	48.8	47.8	1.5
Control			0	MZ	0	M	High	60	61.6838	1	10	35	0	1	2	1	2	0	0	0	0	0	44.7832	46.3	45.4	1.5
Control			0	MZ	0	M	High	65	65.9329	0	0	0	0	1	3	3	2	0	0	0	0	0	47.6928	46.3	47.8	1.5
Control			0	MZ	0	M	High	70	73.1718	1	30	31	0	1	3	1	3	1	1	0	1	1	45.4713	46.3	45.4	1.5
Control			0	MZ	0	M	Elementary	55	58.2067	1	0	25.8	1	1	3	1	2	2	0	2	1	1	43.1509	41.1	40	2.8
Control			0	MZ	0	M	Elementary	65	69.3689	1	10	24	0	1	2	1	2	1	1	1	0	1	46.4646	46.3	45.4	1.5
Control			0	MZ	0	M	Elementary	70	74.3929	1	20	28.8	0	1	2	3	3	0	0	0	0	0	41.6846	41.1	40	2.8
Control			1	MZ	0	M	Elementary	75	78.4969	1	10	41.25	0	1	2	1	3	0	1	1	1	1	44.9413	46.3	45.4	2.8
Control			0	MZ	0	M	High	55	58.486	0	0	0	0	1	2	2	2	1	0	1	1	1	42.4676	41.1	40	1.5
Control			0	MZ	0	M	Elementary	65	69.0596	1	30	2	0	1	2	2	2	0	0	0	0	0	48.6195	48.8	49.4	1.1
Control			0	MZ	0	M	Middle	60	62.4093	1	30	0.0285714	0	1	2	2	1	1	0	1	0	1	43.3454	41.1	40	2.8
Control			0	MZ	0	M	Elementary	65	67.3484	1	10	78	0	1	3	3	2	0	0	1	1	1	48.1343	48.8	47.8	1.1
Control			0	MZ	0	M	University	70	74.1958	1	0	36	1	1	2	2	1	0	0	0	0	0	48.9468	48.8	49.4	1.5
Control			0	MZ	0	M	Elementary	65	67.8576	1	0	44.5	0	1	3	3	2	0	0	1	0	1	46.0014	46.3	45.4	2.8
Control			0	MZ	0	M	University	70	70.3874	1	0	19.6	0	1	1	2	3	0	0	0	0	0	47.7098	48.8	47.8	0.5
Control			0	MZ	0	M	Middle	55	57.2457	1	10	18.75	1	1	3	2	3	0	0	1	1	1	47.3642	46.3	47.8	1.5
Control			0	MZ	0	M	Elementary	70	74.3792	1	10	45	1	1	1	3	3	0	1	0	1	1	45.4175	46.3	45.4	1.5
Control			0	MZ	0	M	Elementary	65	68.3532	1	30	1.1	0	1	2	1	1	0	0	0	0	0	45.3528	46.3	45.4	2.8
Control			0	MZ	0	M	Elementary	60	63.2334	1	30	2.75	0	1	1	1	1	0	0	0	0	0	44.2735	41.1	45.4	2.8
Control			0	MZ	0	M	Elementary	70	73.8234	1	20	29.75	0	1	1	3	2	1	0	1	0	1	43.8654	41.1	45.4	1.5
Control			0	MZ	0	M	High	60	61.0568	0	0	0	0	1	2	1	2	0	0	0	0	0	46.6781	46.3	45.4	1.5
Control			0	MZ	0	M	Middle	65	67.1184	0	0	0	0	1	1	3	3	1	0	1	1	0	38.4918	41.1	40	1.5
Control			0	MZ	0	M	Elementary	75	75.0116	0	0	0	0	1	1	1	2	0	0	0	0	0	45.281	46.3	45.4	2.8
Control			0	MZ	0	M	University	55	57.5058	0	0	0	0	1	3	2	2	0	0	0	0	0	47.366	46.3	47.8	1.5
Control			0	MZ	0	M	Elementary	60	60.7693	1	10	42.5	0	1	2	2	3	0	0	1	0	0	46.0101	46.3	45.4	1.5
Control			0	MZ	0	M	High	55	59.8741	0	0	0	0	0	2	2	1	0	0	0	0	0	44.1475	41.1	45.4	2.8
Control			0	MZ	0	M	Elementary	65	65.3032	1	10	15.5	0	1	2	1	1	0	0	1	1	0	44.8743	46.3	45.4	1.1
Control			0	MZ	0	M	High	65	69.065	1	30	1.35	0	1	3	1	1	0	0	0	0	0	48.6085	48.8	49.4	1.5
Control			0	MZ	0	M	High	65	65.9986	0	0	0	1	1	2	3	2	0	0	0	0	0	48.0517	48.8	47.8	0.5
Control			0	MZ	0	M	Elementary	65	69.2977	1	10	57	0	1	2	3	2	1	1	0	0	1	43.7891	41.1	45.4	1.5
Control			0	MZ	0	M	Elementary	75	75.9726	1	10	32.25	0	1	1	1	3	1	0	0	0	1	44.8743	46.3	45.4	1.1
Control			0	MZ	0	M	Middle	65	65.6454	1	0	50	0	1	3	2	1	1	0	0	0	0	42.6656	41.1	40	0.5
Control			0	MZ	0	M	High	65	68.1068	1	30	27.6	0	1	2	1	3	0	0	0	0	0	41.91	41.1	40	1.5
Control			0	MZ	0	M	High	70	72.0986	1	20	8.5	0	1	2	1	1	0	0	0	0	0	48.8464	48.8	49.4	1.5
Control			0	MZ	0	M	Elementary	65	66.1875	0	0	0	0	1	1	1	3	1	0	2	2	0	47.4695	46.3	47.8	1.1
Control			1	MZ	0	M	Elementary	70	70.141	1	30	4.2	0	1	3	3	3	0	0	0	0	0	44.7064	46.3	45.4	1.5
Control			0	MZ	0	M	Elementary	65	66.9322	1	20	13	0	1	1	3	1	0	0	0	0	0	46.4183	46.3	45.4	0.5
Control			1	MZ	0	M	Elementary	70	74.3819	1	30	1	0	1	1	1	3	1	1	0	0	1	44.1612	41.1	45.4	1.1
Control			0	MZ	0	M	High	70	70.5544	1	10	9	0	1	2	3	3	1	1	1	1	1	42.8693	41.1	40	1.5
Control			0	MZ	0	M	Elementary	65	69.2539	1	10	41	0	0	3	3	3	0	0	0	2	0	42.7091	41.1	40	0.5
Control			0	MZ	0	M	Middle	70	71.5893	1	20	16.2	0	1	2	2	2	0	0	1	1	0	47.2939	46.3	47.8	1.5
Control			0	MZ	0	M	Elementary	75	76.4983	1	1	43	0	1	1	2	1	1	0	1	1	2	43.5863	41.1	45.4	3.3
Control			0	MZ	0	M	Middle	60	61.5414	1	0	10.25	0	1	1	2	3	1	0	1	1	0	45.3995	46.3	45.4	1.5
Control			1	MZ	0	M	Elementary	60	60.7885	1	10	33	0	1	1	1	1	1	0	1	0	2	47.7617	48.8	47.8	1.5
Control			0	MZ	0	M	None	70	72.4791	1	30	40	0	0	1	1	1	0	1	0	1	1	46.7118	46.3	45.4	1.5
Control			0	MZ	0	M	University	70	70.3929	1	0	23	1	1	1	2	2	0	0	0	0	1	44.3852	41.1	45.4	1.5
Control			0	MZ	0	M	Elementary	60	60.7064	1	20	7.7	0	1	2	2	3	1	1	2	1	0	44.7998	46.3	45.4	1.5
Control			0	MZ	0	M	Elementary	65	69.2758	1	0	38	0	1	1	1	1	1	0	0	0	0	48.8568	48.8	49.4	1.1
Control			0	MZ	0	M	Middle	75	76.282	1	0	55	0	1	1	1	2	0	0	0	0	0	46.599	46.3	45.4	1.5
Control			0	MZ	0	M	High	70	72.9692	1	30	0.2	0	1	3	3	3	0	0	0	0	0	46.2022	46.3	45.4	1.5
Control			0	MZ	0	M	Elementary	70	70.3409	1	10	18	0	1	2	1	1	1	0	0	0	0	48.1095	48.8	47.8	0.5
Control			0	MZ	0	M	High	65	65.8234	0	0	0	0	1	3	3	3	0	0	1	1	0	43.5504	41.1	45.4	3.3
Control			0	MZ	0	M	Middle	65	68.0356	1	10	43	0	1	3	3	3	1	0	0	1	0	45.3995	46.3	45.4	1.5
Control			0	MZ	0	M	None	70	71.425	1	5	25.2	0	1	3	2	2	0	0	0	0	1	38.372	41.1	40	2.8
Control			1	MZ	0	M	Middle	75	77.9247	0	0	0	0	0	3	3	2	1	0	0	1	0	45.2715	46.3	45.4	1.5
Control			0	MZ	0	M	Elementary	60	61.18	1	0	68	0	1	3	3	2	1	0	0	0	1	46.9588	46.3	47.8	1.5
Control			0	MZ	0	M	Middle	70	70.7105	1	30	7.2	0	1	2	3	3	1	0	0	0	0	42.3571	41.1	40	1.5
Control			0	MZ	0	M	Elementary	60	64.7912	1	0	23.5	0	1	2	2	1	1	0	0	0	0	38.6265	41.1	40	1.5
Control			0	MZ	0	M	Elementary	45	46.5325	1	0	22.5	0	1	1	3	3	0	1	0	1	0	43.3724	41.1	40	2.6
Control			0	MZ	0	M	Elementary	75	77.2266	1	30	28	0	1	2	2	2	2	0	2	1	0	47.3086	46.3	47.8	1.5
Control			0	MZ	0	M	Elementary	65	67.269	1	20	21.6	0	1	1	1	3	0	0	0	2	1	44.3924	41.1	45.4	1.5
Control			0	MZ	0	F	High	60	60.0383	0	0	0	0	1	1	3	2	0	0	0	0	0	47.366	46.3	47.8	1.5
Control			0	MZ	0	F	High	45	48.3203	1	10	2	0	1	2	2	2	0	0	0	0	0	42.9111	41.1	40	2.8
Control			0	MZ	0	F	Middle	55	55.0116	0	0	0	0	1	1	1	1	0	0	0	0	0	47.7733	48.8	47.8	1.5
Control			0	MZ	0	F	Elementary	50	52.1971	0	0	0	0	1	3	2	1	0	0	0	0	0	41.6717	41.1	40	5.2
Control			0	MZ	0	F	High	60	63.8522	1	20	2	0	1	3	3	3	0	0	0	0	0	47.3563	46.3	47.8	1.5
Control			0	MZ	0	F	Elementary	75	77.7495	0	0	0	0	1	2	1	2	0	0	0	0	0	43.3762	41.1	40	3.3
Control			0	MZ	0	F	Elementary	65	65.4346	0	0	0	0	1	3	3	2	0	0	0	0	0	43.4574	41.1	40	3.3
Control			0	MZ	0	F	High	65	67.3593	0	0	0	0	1	2	2	2	0	0	0	0	0	47.3462	46.3	47.8	1.5
Control			0	MZ	0	F	Elementary	60	60.3121	1	0	71.25	0	1	3	3	3	1	0	0	0	0	42.4723	41.1	40	3.5
Control			0	MZ	0	F	Elementary	70	74.6393	0	0	0	0	0	3	2	3	0	0	0	0	0	43.5534	41.1	45.4	1.5
Control			1	MZ	0	F	Middle	60	64.1205	0	0	0	0	1	1	1	1	0	0	0	0	0	42.6301	41.1	40	1.5
Control			0	MZ	0	F	Middle	65	68.1396	0	0	0	0	1	3	3	3	0	0	0	0	0	48.4531	48.8	47.8	1.5
Control			1	MZ	0	F	Middle	70	73.6482	0	0	0	0	1	1	3	3	0	0	0	0	0	46.0532	46.3	45.4	2.8
Control			0	MZ	0	F	Middle	55	57.9028	1	2	6.4	0	1	3	3	3	0	0	0	0	0	45.3995	46.3	45.4	1.5
Control			0	MZ	0	F	Middle	65	66.193	1	0	43	0	1	1	2	3	0	0	1	0	0	43.4334	41.1	40	2.8
Control			0	MZ	0	F	Elementary	60	62.319	0	0	0	0	1	1	3	1	0	0	1	0	0	46.7846	46.3	45.4	1.5
Control			0	MZ	0	F	High	45	48.3258	1	0	14.7	0	1	2	1	2	0	0	0	0	0	47.3013	46.3	47.8	1.5
Control			0	MZ	0	F	Middle	65	66.6612	1	10	0.15	0	1	3	3	2	0	0	0	0	0	48.488	48.8	47.8	1.5
Control			0	MZ	0	F	Elementary	70	72.1314	0	0	0	0	1	2	3	2	1	0	0	0	0	46.6237	46.3	45.4	1.5
Control			0	BS	0	M	High	60	64.3285	0	0	0	0	1	2	2	2	1	0	0	0	0	47.2412	46.3	47.8	3.4
Control			0	BS	0	M	High	65	67.8303	1	20	9.8	0	1	1	1	2	0	0	0	0	0	42.079	41.1	40	1.9
Control			0	BS	0	M	University	50	54.6256	1	0	19.5	1	1	2	3	3	0	0	0	0	0	44.2742	41.1	45.4	3.4
Control			0	BS	0	M	Elementary	65	65.1034	1	10	15	0	1	1	1	1	0	1	1	1	1	34.3176	41.1	40	0.6
Control			1	BS	0	M	Middle	60	60.8679	0	0	0	0	0	3	3	3	0	1	0	1	0	2.3326	41.1	40	48.3
Control			0	BS	0	M	High	60	63.0226	0	0	0	0	1	1	1	3	0	0	0	0	0	46.3461	46.3	45.4	3.4
Control			0	BS	0	M	Middle	55	56.0301	1	0	43.75	0	0	2	1	1	0	0	0	0	0	40.4379	41.1	40	34
Control			0	BS	0	M	Middle	65	66.0315	1	20	24	0	1	2	3	2	2	0	0	0	0	42.9514	41.1	40	11
Control			0	BS	0	M	Elementary	60	64.6434	1	0	2.15	0	1	1	2	1	2	0	2	1	2	40.9729	41.1	40	2.7
Control			0	BS	0	M	Middle	65	66.5216	1	30	14	0	1	3	2	1	1	0	1	0	1	39.3313	41.1	40	34
Control			0	BS	0	M	Elementary	65	65.7632	0	0	0	0	0	1	1	2	0	0	0	0	0	45.6389	46.3	45.4	3.4
Control			0	BS	0	M	Elementary	60	62.6475	1	5	39	0	1	2	3	3	1	0	1	1	2	45.4506	46.3	45.4	3.4
Control			1	BS	0	M	Middle	75	75.0472	1	30	3.6	0	0	2	1	2	1	0	0	0	0	45.1716	46.3	45.4	3.4
Control			0	BS	0	M	Elementary	70	70.1875	0	0	0	0	0	3	3	3	0	1	0	1	0	43.078	41.1	40	3.4
Control			0	BS	0	M	Middle	55	55.5127	0	0	0	0	1	1	1	2	1	1	1	1	1	44.4156	41.1	45.4	0.5
Control			0	BS	0	M	University	75	76.8241	1	20	12.25	0	1	3	2	2	0	0	0	0	1	43.2933	41.1	40	3.4
Control			0	BS	0	M	High	60	62.9925	1	5	2.4	1	1	2	2	2	0	0	0	0	1	44.1621	41.1	45.4	3.4
Control			0	BS	0	M	Elementary	55	59.7865	0	0	0	0	0	3	2	3	1	0	1	1	0	43.0642	41.1	40	18.8
Control			0	BS	0	M	Middle	50	52.7748	1	5	31	0	1	3	2	1	1	0	1	2	1	26.6188	41.1	40	33.9
Control			0	BS	0	M	Elementary	70	74.2122	1	30	0.142857	0	1	1	1	2	0	2	0	1	1	39.9766	41.1	40	6.3
Control			0	BS	0	M	Middle	65	65.0979	0	0	0	0	1	1	2	1	1	1	1	2	1	44.3659	41.1	45.4	2.4
Control			0	BS	0	M	Elementary	55	57.4292	1	20	38	0	1	2	2	3	2	1	1	1	1	42.3087	41.1	40	5.4
Control			1	BS	0	M	Middle	70	72.2793	1	20	42	0	1	2	2	2	1	0	2	1	0	42.8872	41.1	40	3.4
Control			0	BS	0	M	Elementary	75	75.5811	1	30	6	0	1	2	1	2	0	1	0	1	1	41.3149	41.1	40	19.2
Control			0	BS	0	M	High	50	54.3901	1	0	25.25	0	1	2	2	1	0	0	0	0	0	43.9402	41.1	45.4	3.4
Control			0	BS	0	M	Middle	70	72.6297	0	0	0	0	1	1	1	2	0	0	0	0	0	41.8008	41.1	40	3.4
Control			0	BS	0	M	High	70	71.5373	0	0	0	0	1	2	2	2	0	0	1	1	0	42.9012	41.1	40	6.3
Control			0	BS	0	M	Middle	50	50.3436	1	5	31	0	1	3	3	2	1	0	1	0	1	45.0396	46.3	45.4	2.4
Control			0	BS	0	M	Middle	55	58.768	1	0	29.25	0	1	1	2	1	1	0	0	0	0	39.7983	41.1	40	3.9
Control			0	BS	0	M	Elementary	70	72.1752	1	0	41.25	1	1	1	2	1	0	1	1	1	1	42.1652	41.1	40	3.4
Control			0	BS	0	M	Elementary	60	62.3546	1	30	8.25	0	1	1	3	3	1	1	0	0	1	43.4328	41.1	40	35.8
Control			0	BS	0	M	Middle	65	65.3717	1	20	48	0	1	2	3	2	0	0	1	0	0	47.1906	46.3	47.8	3.4
Control			1	BS	0	M	Elementary	65	65.1663	1	20	56	0	1	3	3	2	0	1	0	1	0	40.4632	41.1	40	5.5
Control			0	BS	0	M	Middle	50	52.2847	0	0	0	0	0	1	3	3	1	0	0	0	2	43.2504	41.1	40	6.4
Control			0	BS	0	M	High	55	55.7071	1	0	28.5	0	1	2	2	1	0	0	1	0	0	46.3088	46.3	45.4	3.4
Control			1	BS	0	M	Elementary	60	63.6906	1	30	9.4	0	1	1	3	2	0	0	1	1	1	42.2267	41.1	40	3.4
Control			0	BS	0	M	High	55	55.258	1	20	26.25	1	1	3	3	2	0	0	0	0	0	47.0086	46.3	47.8	3.4
Control			0	BS	0	M	Middle	60	62.6283	1	0	22.5	0	1	2	2	1	0	0	0	0	0	38.7486	41.1	40	34
Control			0	BS	0	M	High	55	57.8535	0	0	0	0	1	2	3	2	0	0	0	0	1	46.9596	46.3	47.8	3.4
Control			0	BS	0	M	None	65	67.655	1	20	20	0	1	3	3	1	0	1	0	0	1	34.9418	41.1	40	0.8
Control			0	BS	0	M	Elementary	60	61.8864	1	30	0.15	0	1	2	3	2	2	0	2	1	0	41.1608	41.1	40	18.4
Control			0	BS	0	M	Middle	55	58.6475	1	0	39	0	1	2	2	2	1	0	1	1	0	34.5305	41.1	40	61.9
Control			1	BS	0	M	Elementary	75	78.7817	0	0	0	0	1	1	3	3	1	1	0	0	1	42.5776	41.1	40	3.4
Control			0	BS	0	M	Elementary	60	60.0794	1	0	55	0	1	1	2	1	1	0	0	2	2	44.9865	46.3	45.4	3.4
Control			0	BS	0	M	High	65	69.7276	1	20	26	0	1	1	3	3	0	0	0	0	0	47.1042	46.3	47.8	3.4
Control			0	BS	0	M	Elementary	65	66.4914	1	0	11.75	0	1	1	1	1	1	0	0	0	2	41.924	41.1	40	8.6
Control			1	BS	0	M	Middle	55	56.0602	1	10	9.1	0	1	2	1	3	0	0	0	0	0	41.2706	41.1	40	3.4
Control			0	BS	0	M	Elementary	60	61.8864	1	0	11.5	0	1	3	2	3	2	1	2	1	0	41.0409	41.1	40	18.4
Control			0	BS	0	M	None	70	72.0411	1	10	35	0	1	3	1	2	1	0	2	2	0	34.5696	41.1	40	18.4
Control			0	BS	0	M	High	35	39.0171	0	0	0	0	1	1	3	2	0	0	0	0	0	47.1874	46.3	47.8	3.4
Control			0	BS	0	M	Middle	60	64.4408	1	10	23.25	0	1	1	1	1	1	1	0	1	0	40.7646	41.1	40	3.4
Control			0	BS	0	M	Middle	70	73.5277	1	20	10.5	0	1	1	2	3	1	1	0	0	2	45.7107	46.3	45.4	3.4
Control			0	BS	0	M	Middle	70	73.5359	0	0	0	0	0	1	1	1	1	1	0	2	1	36.8627	41.1	40	34
Control			0	BS	0	M	None	75	78.82	1	10	73.5	1	1	2	3	3	0	1	0	0	1	40.6523	41.1	40	6.3
Control			0	BS	0	M	High	50	53.1663	1	20	10	1	1	3	1	1	0	0	0	0	0	39.949	41.1	40	0.8
Control			0	BS	0	M	Middle	60	64.9911	1	0	22.5	0	1	2	2	3	0	0	1	1	0	45.4839	46.3	45.4	3.4
Control			0	BS	0	M	None	70	71.5537	0	0	0	0	1	1	1	1	1	1	0	1	0	48.0499	48.8	47.8	2.5
Control			0	BS	0	M	Elementary	65	68	0	0	0	0	1	3	3	3	0	0	0	0	0	47.1452	46.3	47.8	3.4
Control			0	BS	0	M	Elementary	60	62.5763	1	30	15	0	1	3	3	3	0	1	0	1	0	42.6317	41.1	40	3.4
Control			0	BS	0	M	None	65	67.2088	1	30	0.714286	0	0	2	3	1	2	0	2	1	0	44.593	46.3	45.4	9.3
Control			0	BS	0	M	Elementary	60	61.6345	1	20	21	1	1	2	2	2	1	0	1	1	0	43.1267	41.1	40	3.9
Control			0	BS	0	M	University	75	77.8672	1	20	19.95	0	1	3	3	3	0	0	0	0	0	42.6803	41.1	40	3.4
Control			0	BS	0	M	Elementary	55	59.3265	1	10	43.5	0	1	1	3	3	0	0	1	1	1	43.1847	41.1	40	3.4
Control			0	BS	0	M	Elementary	55	56.3012	1	20	42	1	1	1	2	2	1	0	1	1	0	37.738	41.1	40	3.4
Control			0	BS	0	M	Middle	60	64.449	1	20	27	1	1	2	1	2	0	0	0	0	1	42.2069	41.1	40	3.4
Control			0	BS	0	M	Elementary	60	61.7988	1	0	16	0	1	3	1	2	0	0	0	0	0	40.9036	41.1	40	3.4
Control			1	BS	0	M	Elementary	65	69.9932	1	30	9	0	1	1	2	3	2	1	0	0	1	46.2178	46.3	45.4	3.4
Control			0	BS	0	M	High	70	74.4312	1	20	39	0	1	1	1	1	0	0	1	0	1	45.0193	46.3	45.4	3.4
Control			0	BS	0	M	Middle	75	79.0719	1	20	51.25	0	1	1	1	3	0	0	0	0	1	35.8788	41.1	40	17.1
Control			0	BS	0	M	Middle	75	78.4778	1	5	8.25	0	1	2	3	1	0	0	1	1	0	38.6397	41.1	40	8.6
Control			0	BS	0	M	Elementary	65	65.4237	0	0	0	0	1	1	2	3	1	2	0	1	1	37.9753	41.1	40	9.3
Control			0	BS	0	M	Elementary	65	66.2478	1	0	18.4	0	1	1	3	2	0	1	0	0	1	45.5998	46.3	45.4	6.3
Control			0	BS	0	M	None	75	77.1061	0	0	0	0	1	1	3	3	1	1	0	0	1	42.9281	41.1	40	17.1
Control			0	BS	0	M	High	70	74.4778	1	0	27	1	1	3	3	1	0	1	0	0	1	43.7837	41.1	45.4	3.4
Control			0	BS	0	M	Elementary	65	67.8713	1	0	75	0	1	2	2	1	1	2	1	1	1	43.561	41.1	45.4	6.3
Control			0	BS	0	M	Middle	55	57.3087	1	0	42	0	1	1	2	1	1	1	1	1	2	42.8571	41.1	40	3.4
Control			1	BS	0	M	High	65	65.1225	1	0	41	1	1	1	1	2	0	0	0	0	1	45.0033	46.3	45.4	4.5
Control			1	BS	0	M	University	65	69.9521	1	5	42	1	1	3	1	2	0	0	0	0	0	43.6897	41.1	45.4	3.4
Control			0	BS	0	M	Middle	55	55.1294	1	0	9.25	0	1	1	2	3	0	0	0	0	0	41.94	41.1	40	5.4
Control			0	BS	0	M	High	55	55.1732	0	0	0	0	1	3	3	3	0	0	0	0	0	43.0609	41.1	40	3.4
Control			0	BS	0	M	Elementary	60	60.115	0	0	0	0	1	3	3	3	1	0	1	1	0	41.7233	41.1	40	3.5
Control			0	BS	0	M	Elementary	70	71.0363	1	0	38.65	0	1	3	1	2	0	0	0	0	1	43.7805	41.1	45.4	3.4
Control			0	BS	0	M	None	70	71.5811	1	0	32.7	0	1	2	3	1	0	0	0	0	0	47.2493	46.3	47.8	3.4
Control			0	BS	0	M	Elementary	65	65.2895	1	30	9	0	1	2	2	3	0	1	2	2	1	47.4866	46.3	47.8	3.4
Control			0	BS	0	M	High	60	61.6016	1	30	0.6	0	1	3	1	1	0	0	0	0	0	36.8627	41.1	40	34
Control			0	BS	0	M	University	60	61.3279	1	10	19.8	0	1	3	2	3	0	0	0	0	0	40.8097	41.1	40	9.3
Control			1	BS	0	M	Elementary	65	69.7686	1	20	32	0	1	3	2	3	1	0	2	2	0	47.5046	46.3	47.8	3.4
Control			0	BS	0	M	Elementary	65	68.5558	1	20	80	0	1				1	0	2	2	0	45.7021	46.3	45.4	6.3
Control			0	BS	0	M	Elementary	70	70.6475	1	0	27	0	1	2	2	3	0	0	0	0	1	41.3259	41.1	40	3.4
Control			0	BS	0	M	High	70	71.9945	1	10	75.25	0	1	2	2	3	0	1	0	0	0	40.0639	41.1	40	1.9
Control			0	BS	0	M	Elementary	60	63.4798	1	20	36	1	1	1	1	3	0	0	0	0	1	41.6704	41.1	40	3.4
Control			0	BS	0	M	High	60	61.7276	1	30	0.05	0	1	3	3	3	0	0	0	0	1	43.8536	41.1	45.4	3.4
Control			0	BS	0	M	Middle	55	57.2183	1	1	29.25	0	1	2	1	1	1	0	1	1	2	40.4105	41.1	40	4.4
Control			0	BS	0	M	Middle	60	62.6667	1	5	16	0	1	3	2	3	0	0	1	1	0	42.5902	41.1	40	18.8
Control			0	BS	0	M	Elementary	50	51.4196	1	0	21	0	0	1	2	1	1	0	0	0	0	38.1955	41.1	40	48.3
Control			1	BS	0	M	Middle	75	76.564	1	10	30.75	0	1	2	2	3	0	0	0	0	1	44.4706	41.1	45.4	3.4
Control			0	BS	0	M	High	60	61.2403	1	20	18	0	1	1	1	3	0	0	0	0	0	43.9286	41.1	45.4	3.4
Control			1	BS	0	M	Middle	65	66.1739	1	30	0.321429	1	1	3	1	2	1	0	0	0	0	42.8249	41.1	40	3.4
Control			0	BS	0	M	High	55	59.9042	0	0	0	0	0	1	2	3	0	0	0	1	0	42.2672	41.1	40	5.5
Control			0	BS	0	M	Elementary	70	73.3196	1	10	68.25	0	0	2	1	1	0	1	0	1	1	40.7083	41.1	40	18.4
Control			0	BS	0	M	Middle	75	78.0452	1	10	59.25	0	1	3	3	3	0	0	1	1	0	41.1972	41.1	40	3.4
Control			0	BS	0	M	Elementary	50	53.2238	0	0	0	0	1	2	3	1	1	0	1	2	0	38.0807	41.1	40	18.4
Control			0	BS	0	M	Elementary	60	64.1697	1	0	78	0	1	1	1	1	0	0	1	0	0	41.0424	41.1	40	18.4
Control			0	BS	0	M	Middle	70	73.0212	1	30	15	1	1	3	2	3	1	0	1	0	1	41.6626	41.1	40	3.4
Control			0	BS	0	M	Elementary	55	59.373	1	10	24	0	1	2	3	2	0	0	0	0	0	39.3918	41.1	40	5.4
Control			0	BS	0	M	Elementary	70	74.7077	1	10	33.2	0	1	1	1	1	0	0	1	1	0	39.8157	41.1	40	3.4
Control			0	BS	0	M	Middle	50	51.8905	1	0	16	1	0	3	2	2	2	0	2	1	0	45.0033	46.3	45.4	4.5
Control			0	BS	0	M	Elementary	50	53.1663	0	0	0	0	1	3	3	3	0	1	0	1	0	38.5068	41.1	40	18.4
Control			0	BS	0	M	Elementary	70	73.8809	1	0	18.55	0	1	1	3	1	0	0	0	0	0	41.9265	41.1	40	7.6
Control			0	BS	0	M	Elementary	60	63.2498	0	0	0	0	1	2	2	1	2	1	2	1	0	41.8713	41.1	40	3.4
Control			0	BS	0	M	Elementary	60	61.8481	1	0	25.25	0	1	3	2	2	1	0	0	0	1	47.1235	46.3	47.8	3.4
Control			0	BS	0	M	Middle	60	61.3361	1	10	29.7	1	1	1	1	2	0	0	0	0	1	43.8276	41.1	45.4	3.4
Control			0	BS	0	M	Elementary	65	65.9904	0	0	0	0	1	3	1	2	0	0	1	1	0	40.5919	41.1	40	9.3
Control			0	BS	0	M	Elementary	70	70.2615	0	0	0	0	0	1	3	3	0	1	0	1	0	31.3333	41.1	40	61.9
Control			0	BS	0	M	None	75	75.7344	0	0	0	0	1	2	2	1	1	0	1	0	1	47.4205	46.3	47.8	3.4
Control			0	BS	0	M	Elementary	65	65.4374	0	0	0	0	0	2	3	2	0	1	0	0	1	36.1417	41.1	40	3.4
Control			0	BS	0	M	Elementary	70	74.1821	1	10	42	0	1	1	1	1	0	0	0	0	0	44.4251	41.1	45.4	3.4
Control			0	BS	0	M	High	60	63.1266	1	0	68.7	1	1	2	1	2	0	0	0	0	0	43.9274	41.1	45.4	3.4
Control			0	BS	0	M	Elementary	50	54.7953	1	10	20	0	1	2	2	2	1	0	0	0	0	42.616	41.1	40	6.3
Control			0	BS	0	M	High	60	62.5106	1	10	32	1	1	3	1	1	0	0	1	2	0	42.5455	41.1	40	3.4
Control			0	BS	0	M	University	60	62.998	1	30	1	0	1	2	1	3	0	0	0	0	0	47.167	46.3	47.8	3.4
Control			0	BS	0	M	Elementary	75	78.8693	1	10	12.5	0	1	1	1	1	1	0	1	1	1	42.9702	41.1	40	3.4
Control			0	BS	0	M	Middle	55	58.7543	0	0	0	1	1	1	1	1	0	0	0	1	0	43.8294	41.1	45.4	3.4
Control			0	BS	0	M	Middle	75	75.9973	1	30	11	0	1	2	3	1	0	0	1	0	1	42.3492	41.1	40	3.4
Control			0	BS	0	M	High	55	57.3443	1	5	34.2	1	1	2	3	2	0	0	0	0	0	46.9077	46.3	47.8	3.4
Control			0	BS	0	M	Middle	50	54.2478	1	20	10	0	1	3	3	2	0	0	0	0	0	44.5385	46.3	45.4	3.4
Control			0	BS	0	M	Elementary	50	50.5708	1	0	36	0	1	2	2	3	0	0	0	0	1	44.6783	46.3	45.4	3.4
Control			0	BS	0	M	Elementary	50	51.4141	1	20	11.25	0	1	3	3	1	0	0	0	0	0	43.2333	41.1	40	3.5
Control			0	BS	0	M	University	65	68.3395	1	0	40	0	0	1	1	1	0	0	0	0	0	44.6867	46.3	45.4	3.4
Control			0	BS	0	M	None	70	70.0507	1	20	34	0	1	3	3	3	0	1	0	1	0	46.3243	46.3	45.4	1.4
Control			0	BS	0	M	None	70	74.0561	0	0	0	0	1	2	3	2	1	1	1	1	0	33.9822	41.1	40	5.5
Control			0	BS	0	M	High	65	65.8809	0	0	0	0	1	1	1	2	0	0	0	0	0	41.2848	41.1	40	3.4
Control			1	BS	0	M	Elementary	60	62.9569	1	10	34	0	1	3	2	1	0	0	0	0	0	45.476	46.3	45.4	1.4
Control			0	BS	0	M	Elementary	60	63.8083	0	0	0	0	1	2	2	1	1	1	0	0	1	45.4371	46.3	45.4	4.5
Control			0	BS	0	M	Elementary	55	55.614	1	0	37	0	0	2	1	2	1	0	2	2	1	44.673	46.3	45.4	3.4
Control			0	BS	0	M	Middle	60	63.6359	0	0	0	0	1	2	2	2	2	0	2	1	0	44.3379	41.1	45.4	4.8
Control			0	BS	0	M	University	60	64.9993	0	0	0	0	1	3	1	3	0	0	0	0	0	42.8331	41.1	40	3.4
Control			0	BS	0	M	Elementary	60	63.9151	1	0	46	0	1	3	3	1	0	1	0	1	1	38.1932	41.1	40	34
Control			0	BS	0	M	Middle	45	49.0212	1	0	54	0	1	2	1	1	0	1	1	1	0	36.932	41.1	40	3.4
Control			0	BS	0	M	Elementary	70	70.4285	1	20	3.75	0	0	1	1	1	2	1	2	1	1	35.8416	41.1	40	17.1
Control			0	BS	0	M	High	50	52.9391	1	5	33	1	1	2	3	2	1	2	0	0	0	43.5316	41.1	45.4	6.3
Control			0	BS	0	M	Elementary	65	65.7741	1	0	5.2	0	1	3	2	3	2	0	2	1	0	37.9827	41.1	40	48.3
Control			0	BS	0	M	Elementary	65	68.0602	1	5	90	1	1	3	3	2	1	1	1	0	0	40.8531	41.1	40	3.4
Control			0	BS	0	M	Middle	65	66.5763	1	0	28.2	0	1	3	3	3	0	0	0	0	0	42.9385	41.1	40	6.3
Control			0	BS	0	M	Elementary	60	64.6105	1	10	32	1	1	2	1	2	0	2	0	0	1	42.7622	41.1	40	6.4
Control			0	BS	0	M	Elementary	60	60.0192	1	20	26	0	0	3	2	2	0	1	0	1	0	43.1142	41.1	40	3.9
Control			0	BS	0	M	Elementary	65	65.2485	1	20	16.8	0	1	3	1	3	0	1	0	0	1	43.2567	41.1	40	6.4
Control			0	BS	0	M	High	50	50.9459	1	0	46.5	1	1	2	3	1	1	0	1	1	0	45.1158	46.3	45.4	6.3
Control			0	BS	0	M	None	65	69.2704	1	10	52.5	0	1	3	3	3	0	1	0	1	0	47.2412	46.3	47.8	3.4
Control			0	BS	0	M	None	75	77.0486	1	20	60	0	1	2	2	3	1	0	2	2	0	42.1778	41.1	40	8.6
Control			0	BS	0	M	University	55	59.6277	1	10	24	0	1	3	1	3	0	0	0	0	0	47.353	46.3	47.8	3.4
Control			0	BS	0	M	Elementary	75	76.345	1	20	17.45	0	1	2	1	1	1	0	1	2	0	46.2937	46.3	45.4	3.4
Control			0	BS	0	M	Elementary	55	58.4914	1	0	27	0	1	3	3	1	0	0	0	1	1	47.1891	46.3	47.8	3.4
Control			0	BS	0	M	Elementary	60	62.0862	1	20	8.5	0	1	1	1	1	0	0	1	1	1	36.8809	41.1	40	35.8
Control			0	BS	0	M	Middle	70	74.9131	1	0	59	0	1	3	1	2	0	0	0	0	1	49.0131	48.8	49.4	3.4
Control			0	BS	0	M	Middle	55	57.6099	1	0	47	0	1	2	1	2	1	0	1	1	1	44.6808	46.3	45.4	3.4
Control			0	BS	0	F	Elementary	65	65.9658	0	0	0	0	1	3	3	2	0	0	0	0	0	42.4581	41.1	40	3.4
Control			0	BS	0	F	Middle	55	57.4018	0	0	0	0	1	1	2	3	0	0	0	0	0	42.9436	41.1	40	3.4
Control			0	BS	0	F	Middle	45	47.7563	1	5	4.8	0	1	3	2	2	0	0	0	0	0	45.7444	46.3	45.4	3.4
Control			1	BS	0	F	Elementary	50	54.0452	1	30	0.0142857	0	1	1	2	2	0	0	0	0	0	42.4402	41.1	40	3.4
Control			1	BS	0	F	High	60	63.9918	0	0	0	0	1	1	1	2	0	0	0	0	0	41.7635	41.1	40	3.4
Control			0	BS	0	F	Middle	55	56.8131	0	0	0	0	1	2	2	3	0	0	0	0	0	44.272	41.1	45.4	3.4
Control			0	BS	0	F	High	75	76.575	1	0	14.25	0	1	1	2	2	0	0	0	0	0	49.2783	48.8	49.4	3.4
Control			0	BS	0	F	Elementary	70	71.5921	1	0	23	0	1	1	1	2	0	1	0	0	1	44.4706	41.1	45.4	3.4
Control			0	BS	0	F	High	60	60.3997	1	0	0.0857143	0	1	1	1	2	0	0	0	0	0	35.0789	41.1	40	5.5
Control			1	BS	0	F	Elementary	75	78.2834	1	0	50.6	0	1	1	1	1	0	0	0	0	0	44.1902	41.1	45.4	3.4
Control			0	BS	0	F	High	50	54.694	1	1	16.45	0	1	3	3	3	0	0	0	0	0	43.7368	41.1	45.4	3.4
Control			0	BS	0	F	Middle	65	67.1841	0	0	0	0	1	1	1	3	0	0	0	0	0	42.1969	41.1	40	2.1
Control			0	BS	0	F	Middle	60	60.1561	1	10	2.4	0	1	1	1	1	0	0	1	0	0	46.1457	46.3	45.4	3.4
Control			0	BS	0	F	Elementary	55	56.7036	0	0	0	0	1	3	2	3	0	0	0	0	0	42.3831	41.1	40	4.2
Control			1	BS	0	F	High	45	48.1013	0	0	0	0	1	1	1	1	0	0	0	0	0	42.5533	41.1	40	3.4
Control			0	BS	0	F	Elementary	75	77.4319	0	0	0	0	1	2	1	1	0	0	0	0	0	45.4225	46.3	45.4	3.4
Control			0	BS	0	F	University	60	60.2437	1	0	6.67857	0	1	3	1	2	0	0	0	0	0	46.9619	46.3	47.8	3.4
Control			0	BS	0	F	Elementary	65	67.7399	0	0	0	0	1	1	2	3	0	1	1	0	1	40.987	41.1	40	18.4
Control			0	BS	0	F	High	55	56.9993	1	2	17	0	1	3	3	3	0	0	0	0	0	43.7539	41.1	45.4	3.4
Control			0	BS	0	F	Middle	60	60.1424	0	0	0	0	1	2	3	3	0	0	0	0	0	46.9727	46.3	47.8	3.4
Control			0	BS	0	F	Elementary	70	73.6153	0	0	0	0	1	2	3	3	0	0	0	0	0	42.3473	41.1	40	3.4
Control			0	BS	0	F	High	40	42.2505	0	0	0	0	1	3	3	1	0	0	0	0	0	44.7638	46.3	45.4	2.7
Control			0	BS	0	F	Middle	75	78.7132	0	0	0	0	1	1	1	3	0	0	0	0	0	46.4511	46.3	45.4	3.4
Control			1	BS	0	F	Elementary	65	66.2834	0	0	0	0	1	1	3	1	0	0	1	0	0	36.8952	41.1	40	0.6
Control			0	BS	0	F	Elementary	75	76.0383	0	0	0	0	1	1	1	3	0	0	0	0	0	36.3495	41.1	40	0.5
Control			0	BS	0	F	None	70	74.8063	0	0	0	0	1	2	1	1	0	0	0	0	0	38.5436	41.1	40	0.8
Control			0	BS	0	F	Elementary	75	77.1362	0	0	0	0	1	1	1	2	0	0	0	0	0	39.6642	41.1	40	0.8
Control			0	BS	0	F	High	60	62.8474	0	0	0	0	1	2	1	3	0	0	0	0	0	46.9727	46.3	47.8	3.4
Control			0	BS	0	F	None	70	74.3901	0	0	0	0	1	2	2	1	0	1	0	0	1	24.1512	41.1	40	26.8
Control			0	BS	0	F	Elementary	55	59.8412	0	0	0	0	1	2	2	3	0	0	0	0	0	42.4581	41.1	40	3.4
Control			0	BS	0	F	Middle	75	77.4702	1	1	8	0	1	2	1	2	0	0	0	0	0	47.3846	46.3	47.8	3.4
Control			0	BS	0	F	Elementary	65	69.4319	1	0	2	0	1	1	1	1	0	0	0	0	0	35.8611	41.1	40	17.1
Control			0	BS	0	F	Elementary	70	72.4216	0	0	0	0	1	3	3	3	0	0	1	0	0	44.5581	46.3	45.4	7.1
Control			0	BS	0	F	Elementary	75	78.5791	0	0	0	0	0	1	1	1	0	0	0	0	0	45.6948	46.3	45.4	3.4
Control			0	BS	0	F	Middle	70	72.9637	1	0	21.5	0	1	2	1	1	0	0	0	0	1	47.1547	46.3	47.8	3.4
Control			0	BS	0	F	Elementary	65	65.8535	1	0	15.5	0	1	2	1	1	0	0	0	0	0	44.9834	46.3	45.4	3.4
Control			0	BS	0	F	Elementary	55	59.7262	0	0	0	0	1	3	3	3	0	0	0	0	0	41.765	41.1	40	3.5
Control			0	BS	0	F	Elementary	45	47.0938	1	0	18.45	0	1	2	3	1	0	0	0	0	0	45.0131	46.3	45.4	2.1
Control			0	BS	0	F	University	45	47.488	1	2	8.4	0	1	1	1	1	0	0	0	0	0	47.3666	46.3	47.8	3.4
Control			0	BS	0	F	Elementary	60	64.794	0	0	0	0	1	1	1	3	0	0	0	0	0	39.0258	41.1	40	0.5
Control			0	BS	0	F	Elementary	65	65.7522	1	1	15	0	1	2	3	2	0	0	1	0	0	42.1847	41.1	40	6.3
Control			0	BS	0	F	Middle	70	70.2286	1	20	7.5	0	1	2	3	1	0	1	1	0	1	42.6127	41.1	40	8.4
Control			0	BS	0	F	Elementary	65	65.9138	1	30	1.05	0	1	2	2	2	0	0	0	0	0	48.1663	48.8	47.8	3.4
Control			0	BS	0	F	Elementary	65	68.6133	0	0	0	0	1	2	1	3	0	0	0	0	0	43.8301	41.1	45.4	3.4
Control			0	BS	0	F	Middle	60	64.8405	1	10	4.4	0	1	1	3	2	0	0	0	0	0	47.2721	46.3	47.8	3.4
Control			0	BS	0	F	Middle	55	56.1561	0	0	0	0	1	2	2	1	0	0	0	0	0	37.7831	41.1	40	34
Control			1	BS	0	F	Elementary	75	79.1102	0	0	0	0	1	2	1	2	0	0	0	0	0	40.987	41.1	40	18.4
Control			0	BS	0	F	Middle	35	37.1499	1	0	11.8	0	1				0	0	0	0	0	43.308	41.1	40	3.4
Control			0	PV	0	M	High	70	73.0376	1	5	25	0	1	1	3	3	0	1	0	0	1	38.0432	41.1	40	2.5
Control			0	PV	0	M	High	65	68.0164	1	20	10.4	0	1	1	3	3	0	0	0	0	0	43.4125	41.1	40	1.7
Control			0	PV	0	M	High	50	50.193	1	0	40.25	0	1	1	3	1	0	0	0	0	1	44.9712	46.3	45.4	0.6
Control			0	PV	0	M	Elementary	70	73.6263	1	20	38	0	1	1	3	3	1	0	0	0	0	47.9244	48.8	47.8	0
Control			0	PV	0	M	Elementary	65	66.5024	1	30	3.75	0	1	2	2	1	2	0	2	1	0	40.1877	41.1	40	0.2
Control			0	PV	0	M	None	65	67.1075	1	0	4.2	0	1	1	3	2	0	1	0	0	1	37.1891	41.1	40	0.1
Control			0	PV	0	M	Elementary	75	76.7776	0	0	0	0	1	1	2	2	0	1	0	0	1	44.7334	46.3	45.4	0.9
Control			1	PV	0	M	Elementary	55	55.3347	1	0	82	1	1	3	2	1	0	2	1	1	1	45.2348	46.3	45.4	0
Control			0	PV	0	M	Middle	60	63.3429	1	0	21.5	0	1	1	2	2	0	0	0	0	1	40.5182	41.1	40	0.1
Control			0	PV	0	M	Middle	35	36.6845	1	0	3.4	0	1	2	1	1	2	0	0	2	0	41.1292	41.1	40	1.7
Control			0	PV	0	M	Middle	70	72.6653	1	30	0.3	0	1	2	1	3	1	0	0	0	0	44.6296	46.3	45.4	0
Control			0	PV	0	M	Elementary	70	72.9144	0	0	0	0	0	2	1	2	0	0	0	0	0	44.2856	41.1	45.4	0
Control			0	PV	0	M	Middle	70	70.6475	1	10	8.75	0	1	1	1	2	1	1	0	1	2	43.8732	41.1	45.4	1.5
Control			0	PV	0	M	Elementary	75	76.9281	0	0	0	0	0	1	1	1	0	1	0	1	0	43.836	41.1	45.4	0
Control			0	PV	0	M	Elementary	45	49.9822	1	10	15	0	1	1	1	1	1	0	0	0	1	44.6536	46.3	45.4	0
Control			0	PV	0	M	Middle	65	67.9945	1	20	26	0	1	3	2	2	1	0	0	0	0	45.3452	46.3	45.4	0
Control			0	PV	0	M	Middle	55	55.2827	1	0	11.55	0	1	3	1	3	1	0	1	0	0	48.9293	48.8	49.4	0
Control			0	PV	0	M	Middle	65	66.0671	0	0	0	0	1				0	1	0	1	1	43.9005	41.1	45.4	0.2
Control			1	PV	0	M	Middle	65	69.3196	0	0	0	0	1	1	1	1	0	0	0	0	0	47.8947	48.8	47.8	0
Control			0	PV	0	M	Elementary	65	66.8337	1	2	0.0706307	0	1	1	1	1	1	1	1	1	0	44.2898	41.1	45.4	0.1
Control			0	PV	0	M	High	70	71.0637	1	2	43	0	1	2	2	1	0	0	0	0	0	43.4797	41.1	40	1.7
Control			1	PV	0	M	Elementary	70	74.6146	1	5	76.5	0	1	3	2	1	0	1	0	0	1	38.0857	41.1	40	0.1
Control			1	PV	0	M	Elementary	65	68.5667	1	2	38.25	0	1	3	3	2	0	1	0	1	0	44.805	46.3	45.4	0
Control			0	PV	0	M	Elementary	75	78.6229	1	0	52.2	0	1	3	1	1	0	1	0	0	1	38.3416	41.1	40	0
Control			0	PV	0	M	Elementary	65	67.1622	0	0	0	1	1	1	3	3	2	0	1	1	2	42.873	41.1	40	0
Control			0	PV	0	M	Middle	60	64.9008	1	0	50	0	1	1	3	1	1	0	0	0	1	42.4454	41.1	40	3
Control			0	PV	0	M	Elementary	60	63.4141	0	0	0	0	1	1	3	2	2	0	2	1	0	38.3693	41.1	40	0
Control			0	PV	0	M	Elementary	75	76.961	1	10	46	0	1	2	3	1	1	0	1	0	0	44.1387	41.1	45.4	1.7
Control			0	PV	0	M	Elementary	60	63.4689	1	0	22.5	0	1	1	3	2	1	0	1	1	0	44.0561	41.1	45.4	0
Control			0	PV	0	M	None	65	66.412	1	0	51	0	1	1	1	1	1	1	0	0	1	43.3848	41.1	40	0.7
Control			0	PV	0	M	Elementary	65	68.4298	1	30	4.5	0	0	3	3	3	0	0	0	0	1	38.0857	41.1	40	0.1
Control			0	PV	0	M	Elementary	65	67.7098	1	30	3.25	0	1	2	3	3	1	1	0	2	1	45.3436	46.3	45.4	0
Control			0	PV	0	M	Elementary	70	71.1786	1	10	42	0	1	1	2	3	0	1	1	1	1	44.4772	41.1	45.4	0
Control			0	PV	0	M	High	65	68.1314	1	0.5	20.75	0	1	3	3	3	0	0	0	0	0	47.5949	46.3	47.8	0
Control			0	PV	0	M	Elementary	55	55.0664	0	0	0	0	1	2	3	3	0	0	0	0	0	36.7467	41.1	40	0.2
Control			0	PV	0	M	Elementary	70	71.0308	1	0	26.5	0	1	3	3	3	0	1	0	1	0	18.7497	41.1	40	0.2
Control			1	PV	0	M	University	70	73.3032	1	20	2	1	1	3	2	3	0	0	0	0	0	41.3459	41.1	40	0
Control			0	PV	0	M	None	65	69.6591	1	20	19.5	0	1	1	3	1	0	1	0	1	1	36.8637	41.1	40	0.3
Control			0	PV	0	M	Middle	60	62.8227	1	20	39	1	1	1	1	2	0	0	0	0	1	44.3714	41.1	45.4	0
Control			0	PV	0	M	Elementary	75	78.5435	1	30	1.5	1	1	1	2	2	2	0	2	1	0	48.7993	48.8	49.4	0
Control			0	PV	0	M	Middle	65	69.0185	0	0	0	0	1	2	3	1	0	0	0	0	0	38.028	41.1	40	0
Control			0	PV	0	M	Middle	65	69.3908	1	0	12.75	0	1	3	2	1	0	0	0	0	1	46.4533	46.3	45.4	0
Control			0	PV	0	M	Middle	65	65.232	1	10	21	0	1	1	3	3	1	0	1	1	2	44.3714	41.1	45.4	0
Control			0	PV	0	M	Middle	55	56.9062	0	0	0	0	0	3	3	1	2	0	1	1	0	37.9785	41.1	40	0
Control			0	PV	0	M	High	35	39.1403	0	0	0	0	1	2	3	1	1	0	0	0	0	38.1458	41.1	40	0.6
Control			0	PV	0	M	Middle	55	58.2368	1	0	40	0	1	3	3	3	1	0	0	0	0	45.1675	46.3	45.4	1.1
Control			1	PV	0	M	University	70	74.0178	1	20	52	0	1	2	1	3	0	0	0	0	0	47.8906	48.8	47.8	0
Control			0	PV	0	M	High	60	62.7488	1	10	31.5	0	1	2	3	3	0	0	0	0	0	44.0351	41.1	45.4	0
Control			0	PV	0	M	University	75	78.5599	0	0	0	0	1	2	3	2	0	0	0	0	0	48.8476	48.8	49.4	0
Control			0	PV	0	M	Elementary	70	72.1232	0	0	0	0	0	2	2	2	1	0	0	0	0	43.3578	41.1	40	0
Control			0	PV	0	M	Middle	65	69.5907	1	10	53.75	0	1	2	2	1	0	0	0	0	0	42.6125	41.1	40	0
Control			0	PV	0	M	High	50	54.319	1	20	10	0	1	1	2	2	0	0	0	0	0	36.2567	41.1	40	2
Control			0	PV	0	M	Middle	70	73.3361	1	10	5.25	0	0	1	1	2	0	0	0	0	0	42.3783	41.1	40	0.1
Control			0	PV	0	M	Elementary	70	71.5428	0	0	0	0	1	2	3	2	0	0	0	0	0	46.26	46.3	45.4	0
Control			0	PV	0	M	Middle	75	78.8501	1	30	30	1	1	3	2	2	0	0	1	1	1	46.325	46.3	45.4	0
Control			0	PV	0	M	Middle	60	61.6756	0	0	0	0	1	3	3	2	2	0	0	0	0	44.0171	41.1	45.4	0
Control			0	PV	0	M	Elementary	70	70.8446	1	10	0.275953	0	1	2	3	3	0	1	0	0	1	40.7636	41.1	40	2
Control			0	PV	0	M	High	60	61.6646	1	0	57.5	0	1	3	2	3	1	0	0	0	0	36.4464	41.1	40	0.2
Control			0	PV	0	M	High	70	72.835	1	20	37	0	1	2	2	3	0	0	0	0	0	45.3031	46.3	45.4	0
Control			0	PV	0	M	Elementary	65	67.3265	1	10	54	0	1	3	1	1	1	0	1	1	0	44.5462	46.3	45.4	0
Control			0	PV	0	M	University	50	50.5243	1	10	14	1	1	1	1	2	0	0	0	0	0	46.26	46.3	45.4	0
Control			0	PV	0	M	None	75	76.3504	1	20	38	0	1	3	3	1	1	1	1	0	1	42.6215	41.1	40	0.2
Control			0	PV	0	M	University	65	66.6119	1	20	26	1	1	2	2	1	0	0	0	0	0	45.0819	46.3	45.4	0
Control			0	PV	0	M	Elementary	65	67.425	1	20	18	0	1	1	2	1	0	0	0	0	0	43.4066	41.1	40	0.3
Control			1	PV	0	M	University	70	74.256	1	30	14.5	0	1	1	1	2	0	0	0	0	0	40.6196	41.1	40	0.2
Control			0	PV	0	M	Middle	70	70.1383	1	10	23.4	0	1	3	2	3	0	0	0	1	0	41.7965	41.1	40	0
Control			0	PV	0	M	Elementary	60	62.6557	1	0	46	0	1	1	3	1	1	0	1	0	0	38.893	41.1	40	0.9
Control			0	PV	0	M	Middle	45	46.8255	1	0	32	0	1	2	3	2	0	0	0	0	0	44.698	46.3	45.4	0
Control			0	PV	0	F	Middle	70	70.1711	0	0	0	0	1	2	2	2	1	0	0	0	0	43.007	41.1	40	0
Control			0	PV	0	F	Middle	50	52.4107	1	20	6	0	1	2	2	2	1	0	0	0	0	42.9703	41.1	40	0.6
Control			0	PV	0	F	High	70	72.0657	0	0	0	0	1	1	1	3	0	0	0	0	0	48.6991	48.8	49.4	0
Control			0	PV	0	F	Elementary	50	52.9884	1	0	0.2	0	1	2	1	3	0	0	0	0	0	43.5739	41.1	45.4	0.5
Control			0	PV	0	F	None	70	70.1109	0	0	0	0	1	2	2	2	0	1	0	1	1	45.2526	46.3	45.4	0.6
Control			0	PV	0	F	High	65	68.2026	0	0	0	0	1	2	3	2	0	0	0	0	0	45.1771	46.3	45.4	0.2
Control			0	PV	0	F	Middle	55	57.9165	0	0	0	0	1	2	3	3	0	0	1	2	0	38.1169	41.1	40	0
Control			0	PV	0	F	Middle	50	54.3984	0	0	0	0	1	1	2	2	1	0	0	0	0	43.4948	41.1	45.4	1.7
Control			0	PV	0	F	High	40	41.3498	1	0	2.3	0	1	1	1	2	0	0	0	0	0	44.2044	41.1	45.4	0.6
Control			0	PV	0	F	Elementary	65	66.2971	1	30	0.3	0	1	1	3	1	0	0	0	0	0	43.2574	41.1	40	0
Control			0	PV	0	F	Elementary	60	63.4086	1	2	29.25	0	1	1	1	1	1	0	0	0	0	44.1158	41.1	45.4	0
Control			0	PV	0	F	Middle	55	59.2745	1	0	13.8	0	1	2	3	3	0	0	0	0	0	47.4176	46.3	47.8	0
Control			0	PV	0	F	Elementary	65	67.6769	1	20	0.2	0	1	1	1	1	0	0	0	0	0	43.4853	41.1	45.4	0.6
Control			0	PV	0	F	University	60	61.6236	1	30	3.4	0	0	3	3	3	0	0	0	0	0	43.4779	41.1	40	0.3
Control			0	PV	0	F	Middle	45	46.2478	1	0	29	0	1	3	3	1	0	0	0	0	0	42.6215	41.1	40	0.2
Control			0	PV	0	F	Elementary	60	62.7296	1	0	9.25	0	1	3	2	1	0	0	1	0	0	44.4772	41.1	45.4	0
Control			0	PV	0	F	High	55	58.5572	0	0	0	0	1	2	3	3	0	0	0	0	0	47.4343	46.3	47.8	0
Control			0	PV	0	F	Elementary	75	75.6386	0	0	0	0	0	1	1	1	0	0	0	0	0	43.0065	41.1	40	0
Control			0	PV	0	F	Elementary	50	53.1061	0	0	0	0	1	1	1	1	1	0	0	0	0	43.466	41.1	40	0.3
Control			0	PV	0	F	Middle	65	65.5058	1	2	14.1429	0	1	1	2	1	0	0	0	0	0	47.6764	46.3	47.8	0
Control			1	PV	0	F	High	55	56.7009	0	0	0	0	1	2	2	2	0	0	0	0	0	47.5948	46.3	47.8	0
Control			0	PV	0	F	Middle	65	67.0199	1	5	27.3	0	1	1	2	1	0	0	0	0	1	44.3088	41.1	45.4	0
Control			0	PV	0	F	Middle	50	50.0424	1	0	18	0	1	1	1	1	0	0	0	0	0	41.9083	41.1	40	0
Control			0	PV	0	F	Middle	50	51.7125	0	0	0	0	1	1	2	2	0	0	0	0	0	44.0622	41.1	45.4	0.1
Control			0	PV	0	F	High	75	77.4292	1	0	33	0	1	2	1	1	0	0	0	0	0	45.3856	46.3	45.4	0
Control			0	PV	0	F	Elementary	55	56.5859	0	0	0	0	1	2	2	3	0	0	0	0	0	44.312	41.1	45.4	0
Control			0	PV	0	F	Elementary	45	49.0048	1	0	21.8	0	1	3	2	3	0	0	0	0	0	45.3116	46.3	45.4	3
Control			0	PV	0	F	High	40	40.7858	0	0	0	0	1	1	2	2	0	0	0	0	0	44.1383	41.1	45.4	0
Control			0	VA	0	M	High	55	59.7207	0	0	0	1	1	1	2	2	1	0	0	0	0	32.2111	41.1	40	7.5
Control			0	VA	0	M	High	60	63.3758	1	10	13.5	0	1	1	2	1	0	0	0	0	0	37.2067	41.1	40	0.2
Control			0	VA	0	M	Elementary	65	69.1417	1	0	40.5	0	1	2	2	3	0	0	0	0	1	39.3584	41.1	40	5.4
Control			0	VA	0	M	High	60	61.5222	1	20	18	0	1	3	3	3	0	0	0	0	0	37.1691	41.1	40	7.5
Control			0	VA	0	M	High	45	45.9466	1	10	8.4	0	1	1	2	2	1	0	0	0	2	35.3695	41.1	40	0.2
Control			0	VA	0	M	High	50	52.2163	1	0	36	0	1	3	3	1	0	0	1	0	0	39.7559	41.1	40	0.2
Control			0	VA	0	M	Elementary	60	63.7974	1	0	73.5	0	1	1	1	1	0	0	1	0	0	38.3088	41.1	40	0.3
Control			0	VA	0	M	None	65	68.9637	0	0	0	0	0	1	3	3	0	2	0	1	1	37.7649	41.1	40	1.2
Control			0	VA	0	M	University	45	45.4456	0	0	0	0	1	3	1	3	0	0	0	0	0	37.2199	41.1	40	0.2
Control			1	VA	0	M	Middle	60	63.8166	0	0	0	0	1	3	2	2	1	1	0	0	2	36.2254	41.1	40	2.1
Control			0	VA	0	M	None	50	54.2094	0	0	0	0	1	2	1	2	0	0	1	0	0	38.5787	41.1	40	10.5
Control			0	VA	0	M	Elementary	75	78.8227	1	10	33	0	1	1	2	3	0	1	1	1	1	40.1611	41.1	40	0.2
Control			0	VA	0	M	Elementary	70	70.4969	1	30	5	0	0	1	3	3	1	0	2	1	1	38.2317	41.1	40	5.4
Control			0	VA	0	M	Elementary	65	69.9932	1	30	20	0	0	1	3	1	0	0	0	0	1	39.0699	41.1	40	0.2
Control			0	VA	0	M	Elementary	70	74.3765	1	5	49	0	1	2	2	1	0	0	0	0	1	36.2768	41.1	40	14.2
Control			1	VA	0	M	Elementary	75	75.9288	1	10	78	0	1	1	1	1	0	1	0	0	1	39.811	41.1	40	0.2
Control			0	VA	0	M	Middle	55	55.8932	1	30	0.75	0	0	3	1	1	0	1	0	2	2	33.7488	41.1	40	5.3
Control			0	VA	0	M	Elementary	70	71.7399	0	0	0	0	1	1	1	1	0	1	1	1	1	39.01	41.1	40	10.5
Control			0	VA	0	M	High	70	71.2224	1	0	59	1	1	1	3	1	0	0	1	0	0	41.001	41.1	40	0.2
Control			0	VA	0	M	Middle	65	69.6838	1	30	12	1	1	2	3	1	0	1	0	0	0	35.1409	41.1	40	0.1
Control			0	VA	0	M	Elementary	65	67.8631	0	0	0	0	0	1	1	1	0	1	0	1	0	34.3353	41.1	40	22
Control			0	VA	0	M	University	70	72.0739	1	20	28	1	1	3	2	3	0	0	0	0	0	36.0336	41.1	40	0.2
Control			0	VA	0	M	Elementary	55	58.538	1	0	63	1	1	2	1	1	0	0	1	1	0	31.1757	41.1	40	25.5
Control			0	VA	0	M	High	75	75.4059	1	10	48	0	1	1	1	3	0	0	0	0	1	40.5734	41.1	40	0.2
Control			0	VA	0	M	High	55	55.5866	0	0	0	0	0	1	1	1	0	0	0	0	0	38.6859	41.1	40	5.4
Control			0	VA	0	M	Elementary	75	76.2765	1	30	4.75	0	0	1	1	2	0	0	0	0	0	38.9124	41.1	40	1.2
Control			0	VA	0	M	University	55	56.3806	1	0	23.5	1	1	2	2	1	0	0	0	1	0	34.1524	41.1	40	0.2
Control			0	VA	0	M	High	60	60.2601	1	0	25.35	0	0	1	1	2	0	0	0	0	1	38.7658	41.1	40	1.2
Control			0	VA	0	M	Middle	60	63.5346	1	0	33.75	0	1	2	2	2	0	0	0	0	1	37.0485	41.1	40	0.2
Control			0	VA	0	M	High	40	40.8679	1	1	0.8	0	1	2	2	3	1	0	1	1	1	37.5002	41.1	40	0.2
Control			1	VA	0	M	Elementary	65	69.922	1	2	39.95	0	1	2	2	2	0	0	0	0	1	40.3167	41.1	40	0.2
Control			0	VA	0	M	Middle	75	78.3573	1	30	4.25	0	1	2	2	3	0	0	0	0	0	32.242	41.1	40	3.7
Control			0	VA	0	M	High	55	58.6831	0	0	0	0	1	3	3	3	0	0	0	0	1	34.8898	41.1	40	0.2
Control			0	VA	0	M	University	55	56.909	0	0	0	0	0	1	1	3	0	0	0	0	1	35.9037	41.1	40	0.2
Control			0	VA	0	M	Elementary	75	75.4524	1	0	77.5	0	1	1	1	1	0	0	0	0	1	31.1877	41.1	40	14.1
Control			0	VA	0	M	None	70	72.115	1	30	44	0	1	3	1	2	1	2	0	0	1	38.9345	41.1	40	5.4
Control			0	VA	0	M	None	75	79.0992	1	0	64	0	1	2	3	3	0	1	0	1	1	38.5396	41.1	40	1
Control			0	VA	0	M	High	50	53.514	1	0	5.4	0	1	1	1	3	0	0	0	0	0	38.9115	41.1	40	5.4
Control			0	VA	0	M	Elementary	70	71.0445	0	0	0	0	1	1	1	2	0	1	0	1	0	40.2662	41.1	40	0.2
Control			0	VA	0	M	Elementary	70	70.7762	1	30	15.75	0	1	2	1	3	0	1	0	1	0	31.458	41.1	40	20.5
Control			1	VA	0	M	Elementary	70	74.3409	1	5	27	0	1	2	1	3	1	0	0	0	1	38.9079	41.1	40	5.4
Control			0	VA	0	M	Elementary	75	76.3066	1	0	57	0	1	3	3	2	0	0	0	0	0	39.7948	41.1	40	0.2
Control			0	VA	0	M	Elementary	70	70.0972	0	0	0	0	1	3	3	3	1	0	0	0	2	39.4003	41.1	40	0.1
Control			0	VA	0	M	High	55	56.0465	1	0	34.3	1	1	1	2	2	1	0	1	0	0	38.9225	41.1	40	5.4
Control			0	VA	0	M	Middle	55	56.9856	1	5	36	0	1	1	1	1	0	0	0	0	1	31.1405	41.1	40	3.7
Control			0	VA	0	M	High	65	68.4709	0	0	0	0	1	2	3	3	0	0	1	1	1	40.1233	41.1	40	0.2
Control			0	VA	0	M	Elementary	70	70.475	1	20	54	0	1	1	1	2	0	1	1	1	1	35.3986	41.1	40	0.2
Control			0	VA	0	M	Middle	65	65.9849	1	10	55.5	0	1	1	1	1	0	1	1	2	1	38.9293	41.1	40	0.1
Control			0	VA	0	M	Elementary	65	66.3381	0	0	0	0	1	1	2	2	0	1	1	1	1	39.1723	41.1	40	0.4
Control			0	VA	0	M	Middle	70	74.2286	1	30	39	0	0	3	1	3	0	0	0	0	0	38.536	41.1	40	0.2
Control			0	VA	0	M	Middle	55	57.8973	1	0	11.35	0	1	2	3	3	0	1	0	1	0	38.8157	41.1	40	5.4
Control			1	VA	0	M	Elementary	65	69.9658	0	0	0	0	1	1	3	3	0	1	0	2	1	37.9629	41.1	40	0.1
Control			0	VA	0	M	Elementary	65	65.7303	1	10	38	1	1	2	3	3	0	0	0	0	1	39.5685	41.1	40	0.2
Control			0	VA	0	M	University	60	62.3573	0	0	0	0	0	1	1	2	0	0	0	0	0	39.3898	41.1	40	0.1
Control			0	VA	0	M	Middle	70	73.5414	1	10	28.5	1	1	1	2	1	1	0	2	1	1	38.1642	41.1	40	0.2
Control			0	VA	0	M	Middle	60	63.833	0	0	0	1	1	3	3	3	0	0	0	0	0	36.37	41.1	40	5.3
Control			0	VA	0	M	Middle	65	68.4928	1	20	28	0	1	1	3	2	0	0	0	0	0	40.6859	41.1	40	0.2
Control			0	VA	0	M	Middle	55	56.7091	1	0	42	1	1	2	3	2	1	0	0	0	0	36.3036	41.1	40	0.2
Control			0	VA	0	M	Elementary	55	56.0411	1	20	18	0	1	2	2	2	1	0	0	1	0	38.2221	41.1	40	3.7
Control			0	VA	0	M	Middle	75	78.3272	1	20	60	0	1	1	2	1	0	0	1	1	0	38.777	41.1	40	5.4
Control			0	VA	0	M	Elementary	75	76.8679	0	0	0	0	1	2	1	3	1	0	0	0	1	39.6777	41.1	40	0.2
Control			0	VA	0	M	Elementary	65	69.0404	1	0	1.11429	0	1	2	2	2	0	1	0	0	1	38.9634	41.1	40	5.4
Control			0	VA	0	M	Elementary	50	50.3929	1	0	42.5	0	1	3	3	2	0	0	0	0	1	33.0045	41.1	40	0.2
Control			0	VA	0	M	Middle	60	60.4025	1	0	57.5	0	1	1	3	2	0	0	1	1	0	35.8253	41.1	40	5.4
Control			0	VA	0	M	Middle	75	76.4134	0	0	0	0	1	3	1	3	1	0	0	0	1	36.6732	41.1	40	0.2
Control			0	VA	0	M	Elementary	65	68.1478	0	0	0	0	1	1	3	1	0	0	0	0	0	38.5613	41.1	40	0.2
Control			0	VA	0	M	Elementary	75	75.5784	1	30	0.1	0	0	3	2	3	1	2	0	0	0	31.7739	41.1	40	14.1
Control			0	VA	0	M	Elementary	65	66.4038	1	0	43	1	1	1	1	1	0	0	0	0	0	36.5866	41.1	40	0.2
Control			0	VA	0	M	Elementary	70	74.0862	1	30	16.5	1	1	1	3	2	0	0	1	0	0	34.0833	41.1	40	4.7
Control			0	VA	0	M	High	70	71.7755	1	1	49	0	1	3	2	1	0	0	0	0	0	38.7399	41.1	40	1.2
Control			0	VA	0	M	Elementary	65	67.4415	1	0	19.8	0	1	1	2	2	1	0	0	0	0	31.4635	41.1	40	20.5
Control			0	VA	0	M	High	70	70.3327	1	30	0.35	0	1	1	2	2	0	0	0	0	1	35.2154	41.1	40	1.4
Control			0	VA	0	M	High	50	54.7214	0	0	0	0	1	3	3	2	0	0	1	1	0	35.4309	41.1	40	5.4
Control			0	VA	0	M	Middle	60	61.7659	0	0	0	0	0	3	2	1	1	0	1	0	0	38.7551	41.1	40	10.5
Control			0	VA	0	M	High	55	59.7153	1	10	21	0	1	3	2	2	1	0	0	0	2	34.7135	41.1	40	0.6
Control			0	VA	0	M	Elementary	65	68.4162	1	20	47	0	1	1	1	2	0	1	0	1	1	33.7091	41.1	40	4.7
Control			0	VA	0	M	High	55	56.6242	0	0	0	0	1	2	2	2	0	0	1	1	0	38.1326	41.1	40	0.2
Control			0	VA	0	M	None	60	64.9637	1	0	34.5	0	1	2	1	1	1	0	1	0	0	37.0196	41.1	40	1.1
Control			1	VA	0	M	Elementary	75	75.8658	1	10	32.25	0	1	1	2	3	0	1	1	1	1	38.2221	41.1	40	1.6
Control			0	VA	0	M	High	65	66.976	1	30	5.5	0	0	3	1	3	0	0	0	0	1	38.4476	41.1	40	0.2
Control			0	VA	0	M	Elementary	70	74.2669	0	0	0	0	1	3	3	1	0	1	1	1	0	34.7099	41.1	40	10.5
Control			0	VA	0	M	Middle	65	68.4955	0	0	0	0	0	2	2	3	1	0	1	0	1	41.1801	41.1	40	0.2
Control			0	VA	0	M	University	55	55.5784	0	0	0	0	1	2	2	3	0	0	0	0	0	40.1516	41.1	40	0.2
Control			0	VA	0	M	High	65	67.7645	1	0	47	0	0	1	1	1	0	0	0	0	0	39.9587	41.1	40	0.2
Control			1	VA	0	M	Elementary	65	66.8939	1	20	2	0	1	2	2	2	1	0	1	0	2	29.4346	41.1	40	11.1
Control			0	VA	0	M	Elementary	75	76.7967	0	0	0	0	1	1	1	1	0	1	0	2	1	38.4096	41.1	40	5.4
Control			0	VA	0	M	Elementary	75	79.1157	1	30	1.25	0	1	3	3	3	1	0	1	1	1	39.0925	41.1	40	1.2
Control			0	VA	0	M	Middle	65	65.5578	1	20	30	0	1	2	3	2	1	0	0	2	0	41.1043	41.1	40	0.2
Control			0	VA	0	M	Elementary	65	68.8871	0	0	0	0	1	2	2	1	0	0	0	0	1	36.7821	41.1	40	0.2
Control			0	VA	0	M	Elementary	70	70.6064	0	0	0	0	1	2	2	2	2	0	0	0	0	38.4573	41.1	40	5.4
Control			0	VA	0	M	University	65	69.7249	0	0	0	0	1	1	1	2	0	0	0	0	0	38.7552	41.1	40	0.2
Control			0	VA	0	M	Elementary	65	68.0137	0	0	0	0	1	1	3	2	1	1	1	1	1	36.3958	41.1	40	5.3
Control			0	VA	0	M	Middle	65	69.0212	1	10	37	0	1	1	2	1	0	0	0	0	0	38.7784	41.1	40	0.1
Control			0	VA	0	M	Elementary	75	77.6619	1	30	40.5	0	1	2	3	3	0	1	0	0	1	35.8203	41.1	40	1.6
Control			0	VA	0	M	Middle	60	61.8535	1	0	27.9	0	1	1	1	1	0	0	1	1	0	40.0988	41.1	40	11.1
Control			0	VA	0	M	Middle	65	68.167	1	30	18	0	1	3	3	3	2	0	0	0	1	38.123	41.1	40	0.2
Control			0	VA	0	M	High	75	76.3395	1	30	16	1	1	2	2	3	0	0	0	0	0	37.7824	41.1	40	0.2
Control			0	VA	0	M	Elementary	75	75.0445	1	20	4.5	0	1	3	3	1	1	0	0	0	2	38.1821	41.1	40	0.2
Control			0	VA	0	M	High	70	72.0958	1	0	78	0	0	3	2	2	1	0	0	0	0	34.6228	41.1	40	0.6
Control			1	VA	0	M	Middle	65	68.8597	1	10	53.25	0	1	3	3	2	1	0	0	0	0	39.9897	41.1	40	0.2
Control			0	VA	0	M	None	70	74.7433	1	30	0.3	0	1	2	3	3	0	1	0	0	1	30.7037	41.1	40	14.1
Control			0	VA	0	M	High	65	69.5633	0	0	0	0	0	1	2	3	0	0	0	0	0	39.9694	41.1	40	0.2
Control			0	VA	0	M	High	65	65.6783	1	0	82.25	1	1	1	2	1	0	0	0	0	1	40.4893	41.1	40	0.2
Control			0	VA	0	M	High	60	64.4079	1	0	23	0	1	2	1	1	1	0	1	0	0	40.4253	41.1	40	0.2
Control			0	VA	0	M	Middle	75	78.6311	1	0	53	0	1	3	3	3	0	0	1	1	0	36.9459	41.1	40	0.2
Control			0	VA	0	M	High	70	74.2478	1	0	3.75	0	0	1	3	3	0	0	0	0	1	37.4381	41.1	40	7.5
Control			0	VA	0	M	Middle	65	67.9644	1	0	34.5	0	1	2	1	2	1	0	1	0	2	38.8054	41.1	40	0.2
Control			0	VA	0	F	Elementary	75	76.6324	0	0	0	0	1				0	0	0	0	0	38.439	41.1	40	0.1
Control			0	VA	0	F	Middle	45	46.9322	1	10	14.25	0	1	3	3	3	0	0	0	0	0	37.737	41.1	40	3.9
Control			0	VA	0	F	Middle	65	67.0335	1	10	7	0	0	1	1	1	0	0	0	0	0	39.1719	41.1	40	0.2
Control			0	VA	0	F	Elementary	60	61.7194	0	0	0	0	1	3	3	2	1	0	0	0	2	38.5492	41.1	40	1.2
Control			0	VA	0	F	Middle	70	74.8392	0	0	0	0	1	1	3	1	0	0	0	0	0	38.7265	41.1	40	5.4
Control			0	VA	0	F	Middle	55	58.2998	1	0	38.7	0	1	1	1	1	1	0	0	0	0	31.2392	41.1	40	4.6
Control			0	VA	0	F	Elementary	55	55.6112	1	20	0.15	0	1	2	2	2	0	0	1	1	0	37.2602	41.1	40	0.2
Control			0	VA	0	F	Elementary	60	62.7734	0	0	0	0	1	1	1	3	1	0	0	0	0	37.7305	41.1	40	1
Control			0	VA	0	F	Elementary	55	57.4073	0	0	0	0	1	3	3	3	0	0	0	0	0	37.6073	41.1	40	3.1
Control			0	VA	0	F	Middle	75	79.1212	1	0	13	0	1	1	1	1	0	0	0	0	0	38.8058	41.1	40	0.2
Control			0	VA	0	F	Middle	75	76.5092	0	0	0	0	1	1	1	2	0	0	0	0	0	39.178	41.1	40	0.1
Control			0	VA	0	F	Elementary	55	57.5715	1	2	2.7	0	1	1	2	3	0	0	0	0	0	38.9151	41.1	40	5.4
Control			0	VA	0	F	Elementary	75	77.1362	0	0	0	0	1	2	1	1	0	0	0	0	0	33.6641	41.1	40	13.2
Control			0	VA	0	F	Elementary	45	46.1027	1	0	28	0	1	3	3	2	1	0	0	0	0	39.3531	41.1	40	1.1
Control			0	VA	0	F	High	60	62.2888	0	0	0	0	1	1	1	3	0	0	0	0	0	38.0976	41.1	40	0.2
Control			0	VA	0	F	Elementary	75	75.1732	0	0	0	0	1	3	3	3	0	0	0	0	0	32.495	41.1	40	3.7
Control			0	VA	0	F	High	35	38.1656	1	0	13.5	0	1	3	3	2	0	0	0	0	0	40.5718	41.1	40	0.2
Control			0	VA	0	F	High	75	75.091	1	0	46.8	0	1	2	1	1	0	0	0	0	0	39.031	41.1	40	0.2
Control			0	VA	0	F	Middle	70	71.6468	0	0	0	0	1	3	3	3	0	0	0	0	0	37.2249	41.1	40	3.1
Control			0	VA	0	F	Middle	65	65.8015	1	0	41	0	1	3	2	1	0	0	0	0	0	39.9287	41.1	40	0.2
Control			0	VA	0	F	University	70	72.4189	1	0	67.5	0	1	1	1	1	0	0	0	0	0	37.3547	41.1	40	3.1
Control			0	VA	0	F	Middle	45	46.7926	0	0	0	0	1	2	3	3	0	0	0	0	0	39.8967	41.1	40	0.2
Control			0	VA	0	F	Elementary	75	75.8494	0	0	0	0	0	3	3	3	0	0	0	0	0	38.4019	41.1	40	5.4
Control			0	VA	0	F	Middle	45	47.9014	1	0	13.85	0	1	3	3	3	1	0	0	1	0	37.5094	41.1	40	0.3
Control			0	VA	0	F	Elementary	55	55.3867	0	0	0	0	0	3	1	1	0	0	1	0	0	38.2524	41.1	40	0.2
Control			0	VA	0	F	Middle	40	41.0951	0	0	0	0	0	2	3	1	0	0	0	0	0	36.03	41.1	40	0
Control			0	VA	0	F	Elementary	65	65.7413	0	0	0	0	1	3	2	3	0	0	0	0	0	38.8229	41.1	40	5.4
Case	ADK	IV	0	MI	0	M	High	65	67.2224	1	30	5.25	0	1	1	2	1	0	0	0	0	0	50.7558	50.8	51.1	0
Case	NSCLC	IV	0	MI	1	M	High	60	63.7426	0	0	0	0	1		3	3	0	0	0	0	0	51.9065	50.8	51.1	0
Case	Squamous	IV	0	MI	1	M	Elementary	65	69.9028	1	20	37	0	1	2	1	1	2	0	2	1	1	50.2703	50.8	51.1	0
Case	ADK	IA	0	MI	1	M	University	55	59.2252	1	0	53.75	0	1	3	3	1	0	0	0	0	0	49.0084	48.8	49.4	0
Case	ADK	IIIA	0	MI	1	M	None	55	59.5209	1	0	60.5	1	1	3	3	3	1	0	1	0	1	49.6939	48.8	49.4	0
Case	ADK	IA	0	MI	1	M	High	50	52.4408	1	0	45	0	1	2	3	1	1	0	0	0	0	48.646	48.8	49.4	0
Case	Squamous	IIA	0	MI	0	M	Middle	65	69.7413	1	20	27	0	1	1	2	2	0	0	0	0	0	44.9855	46.3	45.4	0
Case	NSCLC	IIIA	0	MI	1	M	Middle	50	50.9158	1	0	74	0	1	3	1	1	1	0	1	0	2	45.3366	46.3	45.4	0
Case	SCLC	IV	0	MI	1	M	Elementary	65	68.334	1	0	58.75	0	1	3	2	3	0	0	0	0	1	49.9472	50.8	49.4	0
Case	Squamous	IA	1	MI	1	M	Elementary	70	71.8932	1	0.5	24.5	0	1	3	2	2	0	0	0	0	0	49.2687	48.8	49.4	0
Case	Squamous	IIIA	0	MI	0	M	Middle	65	66.5134	1	0	51	0	1	1	3	1	0	0	0	0	0	43.1545	41.1	40	0
Case	ADK	IIIA	0	MI	1	M	Middle	60	60.909	1	10	72	0	1	1	2	2	1	0	0	0	2	50.9577	50.8	51.1	0
Case	Squamous	IIIB	0	MI	1	M	None	75	76.0219	1	0	33	0	1				0	0	0	1	0	49.3235	48.8	49.4	0
Case	Squamous	IIB	0	MI	1	M	High	60	64.0493	0	0	0	0	1	2	1	3	0	0	0	0	0	48.687	48.8	49.4	0
Case	NA	IV	0	MI	0	M	None	70	74.5051	1	10	49	0	1	3	3	3	1	1	2	2	1	44.721	46.3	45.4	0
Case	Squamous	IIIA	0	MI	1	M	Middle	55	57.1882	1	2	34	0	1	3	1	1	0	1	0	1	1	50.02	50.8	49.4	0
Case	ADK	IV	1	MI	1	M	Elementary	70	71.1513	1	0	51	0	1				1	1	0	1	0	48.988	48.8	49.4	0
Case	ADK	IV	0	MI	1	M	Middle	70	70.7269	1	0	56	0	1	2	2	1	0	0	0	1	0	49.9858	50.8	49.4	0
Case	ADK	IV	0	MI	1	M	High	55	56.46	1	10	3.3	0	1	1	1	1	1	0	1	1	0	51.6309	50.8	51.1	0
Case	ADK	IB	0	MI	1	M	Elementary	75	77.0897	1	20	30	0	1	1	1	1	0	0	0	0	0	48.2598	48.8	47.8	0
Case	ADK	IV	1	MI	1	M	High	55	57.4483	1	0	41	0	1	1	1	1	1	0	0	1	0	43.3994	41.1	40	0
Case	Large cell	IIIA	0	MI	1	M	High	45	48.1314	1	0	38.75	0	1	3	3	1	0	0	0	0	0	47.3158	46.3	47.8	0
Case	SCLC	IV	0	MI	1	M	High	65	65.2457	1	0	64.4	0	1		1	1	1	0	0	0	0	43.8288	41.1	45.4	0
Case	ADK	IIIA	0	MI	1	M	High	60	60.6845	1	1	16.2	0	1	2	2	3	0	0	0	0	0	41.8229	41.1	40	0
Case	SCLC	X	0	MI	1	M	None	60	61.3005	1	0	135	0	1		3	3	2	1	2	1	1	48.384	48.8	47.8	0
Case	ADK	X	0	MI	1	M	Middle	60	64.9172	1	5	30.3	1	1	1	1	1	0	0	0	0	0	45.858	46.3	45.4	0
Case	NSCLC	IV	1	MI	1	M	Middle	60	63.6934	1	0	14	1	1	3	1	2	0	0	1	1	1	53.2139	50.8	51.1	0
Case	ADK	IIIA	0	MI	1	M	Middle	75	77.9411	1	0	54	0	1	2	1	1	1	0	1	0	1	47.1488	46.3	47.8	0
Case	ADK	IIA	0	MI	1	M	Middle	55	58.9925	1	0	121	0	1	3	3	1	0	0	0	0	1	50.4034	50.8	51.1	0
Case	ADK	IB	0	MI	0	M	University	75	77.2129	1	0	114	1	1	3	3	2	0	0	0	1	0	46.0203	46.3	45.4	0
Case	ADK	IA	1	MI	1	M	Elementary	75	76.4709	1	10	21	0	1	3	2	2	0	0	0	0	0	48.1852	48.8	47.8	0
Case	SCLC	X	0	MI	1	M	Elementary	70	70.1793	1	2	51.7	0	1	1	2	1	0	0	0	0	0	47.2011	46.3	47.8	0
Case	Squamous	IIIA	0	MI	1	M	Middle	75	75.9316	1	0	54	0	1	1	1	2	0	0	0	0	1	48.7422	48.8	49.4	0
Case	NSCLC	IV	0	MI	1	M	Elementary	70	73.7221	1	20	45	0	1	3	3	3	0	0	0	0	1	47.8836	48.8	47.8	0
Case	Large cell	IIIB	1	MI	1	M	High	65	68.8761	1	0	36.5	0	1	2	2	1	0	0	0	0	0	50.2328	50.8	51.1	0
Case	Large cell	IV	0	MI	1	M	Middle	65	66.4914	1	0	37.5	0	1				0	0	0	0	0	46.7531	46.3	45.4	0
Case	ADK	IV	0	MI	0	M	Elementary	55	55.4716	1	2	33	0	1	2	1	3	1	2	1	1	0	50.3504	50.8	51.1	0
Case	NA	IV	0	MI	1	M	Middle	60	60.575	1	0	84	0	1	1	2	1	0	0	0	0	1	51.9622	50.8	51.1	0
Case	ADK	IIB	1	MI	1	M	Elementary	70	72.8816	1	10	49	0	1		1	1	1	0	0	0	2	52.164	50.8	51.1	0
Case	SCLC	IV	0	MI	1	M	Elementary	55	56.4901	1	2	61	0	1	2	3	2	0	1	0	1	0	49.7005	48.8	49.4	0
Case	ADK	IIA	0	MI	1	M	Elementary	55	57.7385	1	0	36	0	1	2	2	2	0	0	1	1	0	52.6227	50.8	51.1	0
Case	ADK	IV	0	MI	1	M	Elementary	70	72.1013	1	0	46.5	0	1	2	3	3	0	0	0	0	0	50.4031	50.8	51.1	0
Case	NA	IV	0	MI	1	M	Elementary	75	79.8494	1	0	66	0	1	1	1	1	1	1	0	0	1	46.5877	46.3	45.4	0
Case	NA	IV	0	MI	1	M	Elementary	65	68.3012	1	0	69.25	0	1	1	1	1	1	1	0	1	0	47.3894	46.3	47.8	0
Case	SCLC	IIIA	0	MI	1	M	Elementary	70	70.6256	1	0	112	0	1	2	2	2	0	0	0	0	1	47.173	46.3	47.8	0
Case	ADK	IIIB	1	MI	1	M	Middle	55	55.0582	1	0	64.75	0	1	1	1	1	1	0	1	0	2	49.9866	50.8	49.4	0
Case	ADK	IV	0	MI	0	M	Elementary	70	72.3833	0	0	0	0	1	1	3	3	1	1	1	1	0	50.0976	50.8	51.1	0
Case	Squamous	IV	0	MI	1	M	Elementary	60	63.8275	1	0	44	0	1	1	1	2	0	0	0	0	0	49.4165	48.8	49.4	0
Case	Squamous	IV	0	MI	0	M	None	75	76.9692	1	10	33.75	0	1	3	3	2	1	2	0	0	2	49.2034	48.8	49.4	0
Case	SCLC	X	0	MI	1	M	Elementary	65	69.1581	1	0	60	1	1	3	2	2	1	0	0	0	0	51.0013	50.8	51.1	0
Case	Squamous	IIA	0	MI	1	M	Middle	65	69.0294	1	10	28.5	0	1	3	3	3	0	0	0	0	0	44.9047	46.3	45.4	0
Case	Squamous	IIIB	0	MI	1	M	Elementary	70	74.1766	1	0	43.5	0	1				1	1	1	1	1	49.9114	50.8	49.4	0
Case	ADK	IIIA	0	MI	0	M	Middle	55	59.0335	1	0	75.25	0	1	3	3	2	0	0	0	0	1	50.013	50.8	49.4	0.1
Case	ADK	IIA	0	MI	1	M	Middle	70	74.9158	1	20	30	0	1	2	3	3	0	0	0	0	1	51.9622	50.8	51.1	0
Case	Squamous	IIB	1	MI	1	M	None	65	68.397	1	10	67.5	0	1	3	2	2	0	0	0	0	0	47.5544	46.3	47.8	0
Case	ADK	IIB	0	MI	1	M	None	55	57.8179	1	0	21	1	1	2	1	1	1	0	0	0	0	45.8603	46.3	45.4	0
Case	SCLC	IV	0	MI	1	M	Elementary	70	70.3162	1	5	69	0	1	1	3	3	1	0	0	0	0	48.9664	48.8	49.4	0
Case	Squamous	IV	0	MI	1	M	Middle	60	64.334	1	0	70.5	0	1	1	3	1	0	0	0	0	0	51.2106	50.8	51.1	0
Case	SCLC	IIIB	0	MI	1	M	Middle	75	78.9432	1	2	84	0	1	1	2	1	1	0	1	1	2	48.3875	48.8	47.8	0
Case	ADK	IIIA	0	MI	1	M	University	70	74.8364	1	20	24	0	1	1	3	1	0	0	0	0	0	50.435	50.8	51.1	0
Case	ADK	IB	0	MI	1	M	High	55	58.7625	1	20	48	0	1	3	3	3	1	0	0	0	0	48.6705	48.8	49.4	0
Case	ADK	IV	0	MI	1	M	University	70	70.1602	1	5	23.4	0	1	2	2	2	0	0	0	0	0	47.8804	48.8	47.8	0
Case	Squamous	IIB	0	MI	1	M	Elementary	50	54.2861	1	2	57	0	1	2	1	3	0	0	0	0	1	48.3136	48.8	47.8	0
Case	ADK	IV	0	MI	1	M	High	55	59.6496	1	30	14	1	1	1	2	3	0	0	0	0	0	48.138	48.8	47.8	0
Case	Other	IV	0	MI	1	M	Elementary	65	68.1342	1	0	62	0	1	3	1	1	0	0	0	0	1	50.0496	50.8	51.1	0
Case	ADK	IB	0	MI	0	M	High	75	78.3847	1	30	13.5	0	1	1	1	1	0	0	0	0	0	49.2469	48.8	49.4	0.1
Case	SCLC	IIIB	0	MI	1	M	Elementary	70	71.4415	1	0	142.5	0	1	2	1	1	0	0	0	0	0	49.9249	50.8	49.4	0
Case	ADK	IIB	0	MI	1	M	Elementary	55	58.3162	1	0	138	1	1				0	1	0	1	1	47.6163	46.3	47.8	0
Case	ADK	IV	0	MI	1	M	High	60	63.8576	1	2	38	0	1		3	1	1	0	0	0	0	51.3503	50.8	51.1	0
Case	ADK	IIIA	1	MI	1	M	Middle	70	72.6434	1	10	38	0	1	2	1	1	0	0	0	0	1	47.864	48.8	47.8	0
Case	ADK	IIIB	0	MI	1	M	Elementary	60	61.5277	1	0	38	0	1	3	1	3	1	1	0	1	2	52.1999	50.8	51.1	0
Case	ADK	IV	0	MI	0	M	High	40	42.0972	1	0	39	0	1				2	0	2	1	1	49.716	48.8	49.4	0
Case	ADK	IV	0	MI	0	M	Elementary	45	48.5394	1	0	33	0	1	3	2	2	1	0	0	0	1	45.8012	46.3	45.4	0
Case	NA	IV	0	MI	1	M	Elementary	55	57.139	0	0	0	0	1				1	0	0	1	0	51.0545	50.8	51.1	0
Case	SCLC	IIIA	1	MI	0	M	Elementary	50	54.7817	1	0.5	92.5	0	1	2	3	2	1	1	2	2	0	49.0539	48.8	49.4	0.1
Case	NSCLC	IV	1	MI	1	M	Elementary	65	66.7433	1	0	92.75	0	1	1	1	2	0	0	1	0	1	52.2697	50.8	51.1	0
Case	ADK	IIA	0	MI	1	M	Middle	60	64.1369	1	20	34.5	0	1	3	2	2	1	0	0	0	0	48.3826	48.8	47.8	0
Case	NSCLC	IIIB	0	MI	1	M	Middle	40	43.3813	1	0	90	1	1	3	1	1	1	0	1	0	0	47.6416	46.3	47.8	0
Case	Large cell	IIIA	0	MI	1	M	University	65	66.8528	1	20	60	1	1	2	2	3	0	0	0	0	0	51.4038	50.8	51.1	0
Case	Large cell	IA	0	MI	1	M	None	70	70.2888	1	0	40.5	0	1	3	3	3	1	0	0	2	0	42.7752	41.1	40	0
Case	Squamous	IV	0	MI	1	M	Elementary	75	76.575	1	0	55	0	1	2	3	3	0	2	0	0	0	47.1202	46.3	47.8	0
Case	ADK	IA	0	MI	1	M	Elementary	70	70.5462	1	2	27	0	1	3	2	3	0	0	0	0	1	47.383	46.3	47.8	0
Case	ADK	IV	0	MI	1	M	University	60	60.3696	1	10	31	1	1	1	1	2	0	0	0	0	0	51.3499	50.8	51.1	0
Case	Squamous	IB	0	MI	1	M	Elementary	70	73.681	1	5	36	0	1				1	0	0	0	1	48.664	48.8	49.4	0
Case	NA	IV	0	MI	1	M	Middle	75	77.4292	1	30	69	0	1	3	1	2	1	0	1	0	1	51.828	50.8	51.1	0
Case	ADK	IA	1	MI	1	M	High	75	78.3901	1	30	11.6	0	1	2	2	3	0	0	0	0	0	50.466	50.8	51.1	0
Case	Squamous	IA	0	MI	0	M	University	65	68.8788	1	10	51.25	0	1	3	3	3	0	0	0	0	0	45.4825	46.3	45.4	0.1
Case	ADK	IIB	1	MI	1	M	Elementary	60	62.1739	1	0	94	0	1	3	3	3	1	1	1	0	1	49.931	50.8	49.4	0
Case	Squamous	IV	0	MI	1	M	Elementary	70	72.5476	1	0	56	1	1	2	3	3	0	0	0	0	0	51.1239	50.8	51.1	0
Case	Other	IV	0	MI	1	M	Elementary	65	69.5359	1	0.5	35.75	0	1	3	2	1	1	0	0	0	1	48.2978	48.8	47.8	0
Case	ADK	IIA	0	MI	0	M	High	65	69.5359	1	2	50	1	1	2	3	3	0	0	0	0	0	46.2567	46.3	45.4	0
Case	Squamous	IIIA	0	MI	1	M	Elementary	70	73.41	1	0	68.5	0	1	3		3	0	0	0	0	1	48.015	48.8	47.8	0
Case	ADK	IIIA	0	MI	1	M	Elementary	70	70.9843	1	2	54	0	1	1	1	1	1	0	1	1	2	49.243	48.8	49.4	0
Case	NSCLC	IV	0	MI	1	M	Middle	70	70.7077	1	0	50	0	1	2	3	2	1	0	0	0	0	51.8087	50.8	51.1	0
Case	Squamous	IV	0	MI	0	M	Middle	70	74.6886	1	10	135	0	1	2	2	3	0	0	0	0	0	49.7543	48.8	49.4	0
Case	ADK	IIA	0	MI	1	M	Elementary	75	77.5661	1	0	62	0	1	1	1	3	1	0	0	0	1	50.1849	50.8	51.1	0
Case	ADK	IIA	0	MI	1	M	University	70	70.3272	1	20	18.85	0	1	2	3	1	0	0	0	0	0	47.6773	46.3	47.8	0
Case	ADK	IV	0	MI	1	M	Middle	65	69.6372	1	20	32	0	1	2	1	2	0	0	0	0	1	47.0099	46.3	47.8	0
Case	ADK	IA	1	MI	1	M	High	60	60.8706	1	0.5	45	1	1	2	2	3	0	0	0	0	1	48.1832	48.8	47.8	0
Case	Squamous	IV	0	MI	1	M	University	45	46.2313	1	0	30	0	1	2	1	1	0	0	0	0	0	51.3499	50.8	51.1	0
Case	Squamous	X	0	MI	1	M	High	75	79.05	1	0.5	35.5	0	0	1	2	3	0	0	0	0	0	49.1398	48.8	49.4	0
Case	ADK	IV	0	MI	1	M	High	70	74.1136	0	0	0	0	0	3	2	1	0	0	0	0	1	51.3532	50.8	51.1	0
Case	NSCLC	X	0	MI	1	M	High	60	61.9767	1	2	30.75	0	1	1	1	1	1	0	1	0	1	50.3963	50.8	51.1	0
Case	SCLC	IIIB	0	MI	0	M	Elementary	65	66.6338	1	0	112.5	0	1	1	3	1	1	1	0	1	2	45.072	46.3	45.4	0.1
Case	SCLC	IB	1	MI	1	M	None	75	75.2471	1	10	137.5	0	1	2	1	3	1	2	2	2	1	48.0254	48.8	47.8	0
Case	Squamous	IB	0	MI	1	M	High	60	64.6817	1	0	64.5	0	1	3	2	2	0	0	0	0	0	47.8753	48.8	47.8	0
Case	NSCLC	IIIA	0	MI	1	M	Elementary	65	65.7522	1	0	53	0	1	1	2	3	2	1	1	1	0	49.4527	48.8	49.4	0
Case	ADK	IV	0	MI	1	M	University	70	73.6208	1	10	37.2	0	1	3	2	3	0	0	0	0	0	51.1407	50.8	51.1	0
Case	ADK	IIA	0	MI	1	M	Middle	55	56.4956	1	0	31.5	0	1	3	2	2	1	0	0	0	2	49.6996	48.8	49.4	0
Case	NSCLC	IV	0	MI	1	M	Middle	75	75.6194	1	0	96	0	1	3	3	3	1	0	0	0	1	50.4013	50.8	51.1	0
Case	NSCLC	IV	0	MI	1	M	Middle	60	62.9295	1	20	8.4	1	1	2	1	2	0	0	0	0	1	48.7995	48.8	49.4	0
Case	Squamous	IA	0	MI	0	M	Middle	60	64.9555	1	0	36	1	1	2	3	2	0	0	0	0	1	46.9663	46.3	47.8	0
Case	Squamous	IIB	1	MI	1	M	Middle	65	69.8481	1	0.5	53	0	1	3	3	2	0	0	0	0	0	49.9979	50.8	49.4	0
Case	Other	IA	0	MI	1	M	University	75	76.7201	1	0	44.25	0	1	1	1	1	0	0	0	0	0	49.8345	50.8	49.4	0
Case	NA	IV	0	MI	1	M	High	50	50.601	1	0.5	35	1	1				0	0	0	0	0	48.1559	48.8	47.8	0
Case	Squamous	IV	1	MI	1	M	University	75	77.5003	1	0	60	0	1	2	1	3	0	0	0	0	0	43.8902	41.1	45.4	0
Case	Large cell	IIIA	0	MI	0	M	Elementary	65	67.3183	1	0	45.9	0	1	1	2	2	0	1	0	0	2	49.477	48.8	49.4	0.1
Case	ADK	IV	0	MI	1	M	Elementary	65	69.4949	1	0	56	0	1	3	1	3	0	0	0	0	0	45.5076	46.3	45.4	0
Case	Other	IV	1	MI	1	M	Middle	70	74.6721	1	30	3	1	1	1	2	2	0	0	0	0	0	48.928	48.8	49.4	0
Case	ADK	IIIA	0	MI	1	M	Middle	70	74.1739	1	2	42.75	0	1	2	2	3	2	0	2	1	2	46.7531	46.3	45.4	0
Case	NSCLC	IV	1	MI	1	M	University	65	69.514	1	10	14.75	0	1	3	3	3	0	0	0	0	0	50.3834	50.8	51.1	0
Case	ADK	IV	0	MI	0	M	Elementary	60	64.7529	1	20	22	0	1	3	2	2	1	0	0	1	1	50.045	50.8	51.1	0
Case	Large cell	IIIB	0	MI	0	M	Elementary	55	56.3641	1	0	27	0	1	1	1	1	0	0	0	2	1	45.545	46.3	45.4	0
Case	NA	IV	0	MI	1	M	Elementary	65	68.2053	1	0	87	0	1	2	3	3	0	0	0	0	0	51.2831	50.8	51.1	0
Case	Other	IV	0	MI	1	M	None	65	67.5811	1	0	42	0	1	3	3	3	1	0	0	0	0	49.3775	48.8	49.4	0
Case	NA	IV	1	MI	1	M	Elementary	75	76.616	1	30	23.25	0	0	2	3	1	0	0	0	0	0	50.0524	50.8	51.1	0
Case	ADK	IV	0	MI	1	M	Middle	60	63.7481	1	0	108	1	1	1	1	3	1	0	2	0	0	51.5383	50.8	51.1	0
Case	ADK	IIA	0	MI	1	M	High	75	76.7036	1	0	48.6	0	1	2	1	2	0	0	0	0	1	49.243	48.8	49.4	0
Case	SCLC	IV	0	MI	0	M	Elementary	75	76.5613	1	2	53	1	1				1	0	0	0	0	49.6109	48.8	49.4	0
Case	NA	IIIB	1	MI	0	M	Elementary	65	67.5674	1	20	64	0	0	2	2	2	1	0	1	0	0	48.09	48.8	47.8	0.1
Case	ADK	IV	0	MI	1	M	Elementary	70	70.6174	1	0	47	0	1	2	1	3	1	0	1	1	1	49.5689	48.8	49.4	0
Case	NA	IV	0	MI	1	M	Elementary	70	74.412	1	10	30	0	1	2	1	2	1	0	1	1	1	50.2824	50.8	51.1	0
Case	ADK	IB	1	MI	1	M	Middle	70	72.1752	1	1	50.4	0	1	3	3	3	0	0	1	0	0	46.8249	46.3	45.4	0
Case	Squamous	IIIA	1	MI	1	M	High	60	62.9925	1	0	60	1	1	3	3	1	0	0	0	0	0	45.151	46.3	45.4	0
Case	Squamous	IA	0	MI	1	M	Elementary	70	74.5845	1	0	90	0	1		3	2	1	0	0	0	0	49.062	48.8	49.4	0
Case	Squamous	IB	0	MI	1	M	High	65	66.371	1	10	57.75	0	1	2	3	3	0	0	0	0	0	46.3445	46.3	45.4	0
Case	Squamous	IIIB	1	MI	1	M	Elementary	70	71.3785	1	0	162	1	1	1	3	3	0	0	0	0	0	46.1607	46.3	45.4	0
Case	ADK	IIB	0	MI	1	M	Elementary	70	72.7283	1	0	61	0	1	3	3	3	0	1	1	1	0	51.4352	50.8	51.1	0
Case	Squamous	IV	0	MI	1	M	Middle	65	67.0062	1	10	48	0	1	1	1	3	0	0	1	1	0	51.8978	50.8	51.1	0
Case	ADK	IIIB	0	MI	1	M	Middle	65	65.8864	1	0	52	1	1	1	2	3	1	0	0	0	0	49.5305	48.8	49.4	0
Case	ADK	IA	0	MI	1	M	High	70	72.8131	1	30	19	0	1	1	1	3	0	0	0	0	0	49.8508	50.8	49.4	0
Case	Squamous	IIIA	0	MI	1	M	Middle	75	75.6742	1	0.5	40.5	1	1				0	0	1	0	1	45.5551	46.3	45.4	0
Case	NA	IA	0	MI	1	M	University	70	74.3381	1	30	20.25	0	1	1	2	2	0	0	0	0	0	44.8593	46.3	45.4	0
Case	Other	IIIB	0	MI	1	M	None	65	66.6283	1	10	28.5	0	1		2	3	1	1	0	1	0	47.8995	48.8	47.8	0
Case	ADK	IIIA	0	MI	1	M	Middle	60	61.796	1	0.5	33	1	1	1	2	2	1	0	1	0	0	51.914	50.8	51.1	0
Case	ADK	IIIA	0	MI	1	M	Middle	65	65.9986	1	0	48	1	1	1	3	1	0	0	0	0	0	49.5256	48.8	49.4	0
Case	NSCLC	IV	0	MI	0	M	None	55	57.3744	1	2	73.5	0	1		3	3	2	1	0	1	1	44.5389	46.3	45.4	0
Case	ADK	IV	0	MI	0	M	Middle	55	56.3176	1	2	37.2	1	1	3	3	2	0	0	0	0	0	44.4877	41.1	45.4	0
Case	ADK	IV	0	MI	1	M	High	50	54.757	1	0	34.2	0	1	1	2	1	1	0	0	0	0	46.4401	46.3	45.4	0
Case	Squamous	IV	0	MI	1	M	Elementary	70	72.9008	1	0.5	76.25	0	1	3	3	3	1	0	0	2	0	45.5433	46.3	45.4	0
Case	SCLC	IV	0	MI	0	M	High	70	73.3552	1	0	44.25	0	1	1	3	1	0	0	0	0	0	46.3488	46.3	45.4	0
Case	NA	IV	0	MI	1	M	University	75	79.5537	1	10	36	0	1				0	0	0	0	0	49.2244	48.8	49.4	0
Case	ADK	X	0	MI	1	M	Elementary	55	55.2772	1	0	36.3	0	1				1	1	1	1	2	48.9978	48.8	49.4	0
Case	ADK	IB	0	MI	1	M	University	60	62.5188	1	0.5	82.25	1	1	1	3	1	0	0	0	0	0	50.0119	50.8	49.4	0
Case	ADK	IIA	0	MI	1	M	Elementary	75	75.8686	1	0	63	0	0	2	1	1	0	1	0	0	1	52.0966	50.8	51.1	0
Case	Squamous	0	1	MI	0	M	Middle	75	76.6105	1	0.5	315	1	1	1	1	1	1	0	2	2	1	42.2368	41.1	40	0.1
Case	ADK	IA	1	MI	1	M	High	65	68.3094	1	20	46.5	0	1	2	1	2	0	0	0	0	1	51.3353	50.8	51.1	0
Case	ADK	IIIB	0	MI	1	M	Elementary	65	69.4264	1	0	108	0	1	1	2	1	1	0	1	1	0	50.153	50.8	51.1	0
Case	SCLC	IV	0	MI	1	M	Elementary	60	60.1615	1	0	77	0	1	1	1	1	1	1	1	1	2	50.5397	50.8	51.1	0
Case	ADK	IV	0	MI	1	M	High	65	65.243	1	0	24	1	1	3	3	1	0	0	0	0	0	50.379	50.8	51.1	0
Case	NSCLC	IV	0	MI	0	M	High	50	53.8563	1	0	39	0	1	3	3	2	0	0	0	1	0	48.281	48.8	47.8	0.1
Case	ADK	IV	0	MI	0	M	High	55	57.9685	1	20	26.25	0	1	3	2	2	0	0	0	0	0	50.8212	50.8	51.1	0
Case	NA	IV	0	MI	1	M	Middle	70	74.5298	1	0	47.6	0	1	2	1	3	0	0	1	0	0	49.8376	50.8	49.4	0
Case	Other	IB	1	MI	1	M	Middle	70	74.3792	1	0	42	0	1	3	3	2	0	0	0	0	1	49.1067	48.8	49.4	0
Case	ADK	IV	1	MI	1	M	Middle	65	65.9904	1	0	46.5	0	1	3	3	3	2	1	0	1	0	47.8926	48.8	47.8	0
Case	Other	IIIB	0	MI	1	M	None	65	67.4716	1	0	52	0	1	2	1	1	0	1	0	1	0	50.9921	50.8	51.1	0
Case	ADK	IIIA	0	MI	1	M	University	75	75.2006	1	10	50.6	1	1	3	1	1	0	0	0	0	0	50.7522	50.8	51.1	0
Case	ADK	IA	0	MI	1	M	None	65	65.8891	1	0.5	46	0	0	2	1	1	0	1	0	1	1	48.0966	48.8	47.8	0
Case	Squamous	IA	0	MI	1	M	High	70	72.293	1	2	42	0	1	2	2	3	0	0	0	0	0	52.0307	50.8	51.1	0
Case	SCLC	IV	0	MI	1	M	University	60	62.4121	1	0	60	0	1	1	1	2	0	0	0	0	0	49.5435	48.8	49.4	0
Case	Squamous	IB	1	MI	1	M	Middle	65	68.7611	1	5	22	0	1	1	2	3	0	0	0	0	1	46.8011	46.3	45.4	0
Case	Squamous	IIIB	1	MI	1	M	High	65	66.8145	1	2	48	0	1	1	2	1	1	0	0	0	0	51.0918	50.8	51.1	0
Case	ADK	IV	0	MI	1	M	Middle	75	77.9302	1	0.5	45	0	1	1	3	3	0	0	0	0	0	51.0708	50.8	51.1	0
Case	Squamous	IIA	0	MI	1	M	High	70	71.0116	1	0.5	84.8	1	1	1	1	2	0	0	0	0	0	50.4054	50.8	51.1	0
Case	ADK	IV	0	MI	0	M	Elementary	70	71.4333	1	10	53.75	0	1	2	1	1	0	0	0	0	0	49.0405	48.8	49.4	0.1
Case	ADK	IB	0	MI	1	M	Elementary	75	79.1075	1	0	65.5	0	1	2	2	2	0	0	0	0	0	49.7747	48.8	49.4	0
Case	ADK	IB	1	MI	1	M	Middle	60	63.154	1	5	37	0	1	2	3	2	0	0	1	0	0	49.9319	50.8	49.4	0
Case	Squamous	IA	0	MI	0	M	Elementary	65	66.3272	1	2	76.5	0	1	2	2	1	0	0	0	2	0	44.5236	46.3	45.4	0
Case	ADK	IV	0	MI	0	M	Elementary	70	70.5079	1	0	30.6	1	1	2	1	3	1	2	0	1	2	48.9511	48.8	49.4	0.1
Case	ADK	IV	0	MI	1	M	High	60	60.0329	1	0	60	0	1	3	3	3	1	0	0	0	0	45.0348	46.3	45.4	0
Case	NSCLC	IIIA	0	MI	1	M	Middle	75	77.692	1	0	45.75	1	0	3	2	2	1	0	1	1	1	45.0254	46.3	45.4	0
Case	ADK	IIIA	0	MI	1	M	Middle	65	65.9083	1	0	46	1	1	2	3	2	0	0	0	0	1	52.1907	50.8	51.1	0
Case	Squamous	IA	0	MI	0	M	Elementary	70	72.3888	1	2	56	0	1	3	3	3	0	1	1	0	1	44.5963	46.3	45.4	0.1
Case	Squamous	IIB	1	MI	0	M	High	60	60.2656	1	0	88.7	0	1	3	3	2	0	0	0	0	0	50.0721	50.8	51.1	0
Case	NSCLC	IV	0	MI	1	M	Middle	60	60.668	1	0	82.25	0	1	1	1	1	0	0	0	0	0	49.9596	50.8	49.4	0
Case	ADK	IA	0	MI	1	M	None	75	76.2902	1	20	68	0	1				0	2	0	2	0	47.1829	46.3	47.8	0
Case	SCLC	IV	0	MI	1	M	Elementary	70	70.1465	1	0	41.25	0	1	3	3	1	1	0	0	0	2	50.9984	50.8	51.1	0
Case	ADK	IIA	1	MI	1	M	Elementary	55	59.5729	1	0	90	0	1	1	3	1	1	0	0	0	0	49.8996	50.8	49.4	0
Case	Squamous	IB	0	MI	1	M	Elementary	70	71.0171	1	0	54	0	1	3	3	1	1	0	1	1	1	49.9319	50.8	49.4	0
Case	ADK	IIIA	0	MI	0	M	Middle	55	55.614	1	0	58.5	0	1	2	2	2	0	0	0	0	0	44.6955	46.3	45.4	0
Case	ADK	X	0	MI	1	M	High	70	72.9528	1	0.5	27	0	1	3	2	3	0	0	0	0	0	51.8696	50.8	51.1	0
[truncated: 1,474 more rows]
